# Supplementary material for: 6-Methyl-3-phenyl-2-sulfanyl­idene-1,2,3,4-tetra­hydro­quinazolin-4-one
Source: Acta Crystallogr Sect E Struct Rep Online. 2012 Feb 29;68(Pt 3):o862. doi: 10.1107/S1600536812007301 (PMC3297914; doi:10.1107/S1600536812007301)
Supplement: Supplementary file 2 [file e-68-0o862-Isup2.hkl]

# 
# h,k,l, Fc-squared, Fo-squared, sigma(Fo-squared) and status flag 
# 
data_I
_shelx_title '  P21/n' 
_shelx_refln_list_code          4 
_shelx_F_calc_maximum      141.16 
_exptl_crystal_F_000       560.00 
_reflns_d_resolution_high  0.7924 
 
loop_ 
 _symmetry_equiv_pos_as_xyz 
 'x, y, z' 
 '-x+1/2, y+1/2, -z+1/2' 
 '-x, -y, -z' 
 'x-1/2, -y-1/2, z-1/2' 
 
_cell_length_a    12.7770 
_cell_length_b     5.1384 
_cell_length_c    19.0973 
_cell_angle_alpha  90.000 
_cell_angle_beta   91.814 
_cell_angle_gamma  90.000 
 
_shelx_F_squared_multiplier     1.000 
 
loop_ 
 _refln_index_h 
 _refln_index_k 
 _refln_index_l 
 _refln_F_squared_calc 
 _refln_F_squared_meas 
 _refln_F_squared_sigma 
 _refln_observed_status 
   2   0   0     1611.27     1606.42     12.63 o 
   4   0   0      734.89      698.20      7.03 o 
   6   0   0        2.31        6.20      1.09 o 
   8   0   0      773.49      762.06     21.43 o 
  10   0   0      322.55      342.64     11.65 o 
  12   0   0        8.90        1.31      4.05 o 
  14   0   0      180.15      174.35     11.27 o 
  16   0   0      235.14      201.69      7.34 o 
   1   1   0      963.60      912.50      9.68 o 
   2   1   0      405.08      453.36      4.00 o 
   3   1   0    19926.29    18745.20     36.47 o 
   4   1   0     1355.32     1362.86      9.57 o 
   5   1   0      360.15      369.78      7.68 o 
   6   1   0     2889.32     3001.42     24.53 o 
   7   1   0     1929.09     1939.58     29.72 o 
   8   1   0      493.97      570.25     13.25 o 
   9   1   0      576.40      527.22     13.78 o 
  10   1   0        1.79        3.70      1.53 o 
  11   1   0        2.63        0.66      2.59 o 
  12   1   0       39.98       36.18      4.44 o 
  13   1   0      812.55      840.24     18.26 o 
  14   1   0        5.84        1.54      2.16 o 
  15   1   0      496.01      453.79     19.23 o 
   0   2   0     1518.76     1405.10     19.58 o 
   1   2   0      788.74      816.39      8.67 o 
   2   2   0      152.49      151.05      4.05 o 
   3   2   0      576.64      612.09      7.53 o 
   4   2   0     2944.81     3299.15     18.96 o 
   5   2   0     1098.69     1310.37     21.75 o 
   6   2   0      148.47      131.49      7.95 o 
   7   2   0        0.24        1.21      1.46 o 
   8   2   0      767.13      764.93     22.63 o 
   9   2   0       31.28       21.30      2.63 o 
  10   2   0        0.58       -3.16      5.31 o 
  11   2   0       66.49       50.08      3.67 o 
  12   2   0        0.74        1.41      1.62 o 
  13   2   0       13.15       13.07      2.57 o 
  14   2   0       67.30       69.27      4.08 o 
  15   2   0        7.20       10.30      2.40 o 
   1   3   0      993.95      942.72     17.33 o 
   2   3   0     1097.40     1249.36     26.97 o 
   3   3   0      363.85      377.12     15.83 o 
   4   3   0      215.89      176.07     11.66 o 
   5   3   0       49.28       40.41      6.48 o 
   6   3   0       13.73        9.15      3.90 o 
   7   3   0     1439.41     1499.84     37.97 o 
   8   3   0      232.82      183.90     12.85 o 
   9   3   0      826.66      760.98     19.98 o 
  10   3   0       80.00       77.81      6.30 o 
  11   3   0       41.87       41.83      5.20 o 
  12   3   0      120.46      120.62      5.75 o 
  13   3   0       53.14       61.36      3.44 o 
  14   3   0       13.37        7.43      2.04 o 
   0   4   0      651.86      648.02     19.57 o 
   1   4   0     1330.46     1422.83     27.99 o 
   2   4   0       51.10       41.38      4.95 o 
   3   4   0      283.22      300.32     10.66 o 
   4   4   0       32.11       37.59      2.75 o 
   5   4   0       37.35       33.33      3.99 o 
   6   4   0      693.30      664.82     18.49 o 
   7   4   0       38.63       30.47      4.90 o 
   8   4   0       13.03       19.51      3.15 o 
   9   4   0      293.07      285.07      9.47 o 
  10   4   0      124.17      135.27      6.45 o 
  11   4   0       90.04       98.47     10.59 o 
  12   4   0       26.16       24.74      2.08 o 
   1   5   0        4.55        4.85      1.75 o 
   2   5   0       33.15       40.55      3.04 o 
   3   5   0      168.16      180.33      6.52 o 
   4   5   0      256.37      293.33     13.60 o 
   5   5   0        0.23        3.47      2.72 o 
   6   5   0       56.34       59.41      6.00 o 
   7   5   0       61.09       68.66      4.06 o 
   8   5   0        7.93       10.32      2.30 o 
   9   5   0      106.26      116.52      5.87 o 
  10   5   0       55.21       57.39      3.36 o 
   0   6   0       33.55       33.06      2.88 o 
   1   6   0       41.73       36.38      2.23 o 
   2   6   0      129.35      117.01      3.84 o 
   3   6   0      264.85      237.49      5.30 o 
   4   6   0        0.41        2.15      0.88 o 
   5   6   0      196.81      191.03      6.35 o 
 -15   0   1      109.76      105.19      7.56 o 
 -13   0   1      129.10      119.74     10.36 o 
 -11   0   1      293.16      301.13     16.31 o 
  -9   0   1       95.27      121.09      9.36 o 
  -7   0   1      792.70      736.16     18.71 o 
  -5   0   1     1637.24     1590.22     17.25 o 
  -3   0   1       14.00        8.27      0.68 o 
  -1   0   1     9096.87     7688.42     20.04 o 
   1   0   1     1862.28     1786.15     10.67 o 
   3   0   1     3700.52     3524.83     24.95 o 
   5   0   1       31.78       30.82      1.95 o 
   7   0   1      128.45      101.36      4.02 o 
   9   0   1     3778.60     3827.36     51.97 o 
  11   0   1      187.46      168.91     12.13 o 
  13   0   1       40.88       38.87      6.79 o 
  15   0   1      388.81      386.17     13.82 o 
 -15   1   1      177.96      173.82      6.33 o 
 -14   1   1      328.62      319.70     10.28 o 
 -13   1   1        2.06        1.85      2.51 o 
 -12   1   1      989.43      999.36     21.00 o 
 -11   1   1      112.88      108.82      7.25 o 
 -10   1   1       47.87       48.72      3.39 o 
  -9   1   1       17.90       20.78      3.53 o 
  -8   1   1      344.50      338.75     10.12 o 
  -7   1   1       38.90       35.90      3.25 o 
  -6   1   1     2072.41     2195.33     20.79 o 
  -5   1   1      599.99      626.56      7.56 o 
  -4   1   1      775.61      733.57      8.49 o 
  -3   1   1     2106.62     2091.18     13.96 o 
  -2   1   1     1163.21     1158.05      7.79 o 
  -1   1   1     7360.14     6648.66     40.22 o 
   0   1   1       19.81       21.19      1.29 o 
   1   1   1     2141.87     1977.46     10.26 o 
   2   1   1     9175.02     9088.08     16.75 o 
   3   1   1    17704.85    16765.40     39.07 o 
   4   1   1      928.43      941.57     10.87 o 
   5   1   1     1490.76     1594.41     16.13 o 
   6   1   1      647.51      661.35     16.78 o 
   7   1   1       14.74       20.28      2.69 o 
   8   1   1       42.86       34.41      3.61 o 
   9   1   1       17.43       20.11      3.12 o 
  10   1   1      152.31      147.50      5.58 o 
  11   1   1       71.82       67.86      5.75 o 
  12   1   1      369.69      376.47     12.85 o 
  13   1   1        0.91        5.45      2.75 o 
  14   1   1      154.66      144.30      7.20 o 
  15   1   1        1.53       -1.79      1.79 o 
 -15   2   1      328.00      321.61     10.14 o 
 -14   2   1      392.83      368.35     13.99 o 
 -13   2   1      208.77      214.24      5.91 o 
 -12   2   1        2.40       -0.58      1.81 o 
 -11   2   1       11.39        8.15      1.94 o 
 -10   2   1      171.45      173.03      6.97 o 
  -9   2   1       71.68       66.30      3.44 o 
  -8   2   1      524.30      568.26     19.29 o 
  -7   2   1      273.57      258.35     12.01 o 
  -6   2   1       65.33       64.05      5.60 o 
  -5   2   1     1069.12     1076.77     10.10 o 
  -4   2   1        0.92        0.56      0.75 o 
  -3   2   1     4149.89     4545.93     21.96 o 
  -2   2   1      148.60      161.86      4.85 o 
  -1   2   1        0.93        0.52      0.96 o 
   0   2   1       63.73       63.29      3.10 o 
   1   2   1      863.13      792.51     10.05 o 
   2   2   1      137.87      158.38      3.28 o 
   3   2   1      571.53      698.84      6.80 o 
   4   2   1     1446.13     1675.09     51.33 o 
   5   2   1     3148.81     3526.72     35.61 o 
   6   2   1     2065.78     2108.84     31.18 o 
   7   2   1      242.97      242.05     11.89 o 
   8   2   1      403.29      400.45     16.31 o 
   9   2   1      702.62      672.61     11.53 o 
  10   2   1        2.30        1.88      2.29 o 
  11   2   1      844.60      817.85     12.07 o 
  12   2   1        5.13        0.78      1.76 o 
  13   2   1      150.17      139.55      6.73 o 
  14   2   1        8.19        6.85      1.85 o 
  15   2   1       33.17       28.70      3.34 o 
 -14   3   1       70.47       65.62      4.58 o 
 -13   3   1       15.54       14.74      2.00 o 
 -12   3   1       81.72       91.52      5.07 o 
 -11   3   1      594.87      573.31     12.97 o 
 -10   3   1       28.29       22.12      2.98 o 
  -9   3   1        1.30       -0.22      1.79 o 
  -8   3   1      484.59      449.52     14.95 o 
  -7   3   1       79.85       83.73      5.67 o 
  -6   3   1      977.87      946.47     29.65 o 
  -5   3   1       83.45       90.16      8.81 o 
  -4   3   1      474.63      453.25     18.22 o 
  -3   3   1       20.01       27.17      4.56 o 
  -2   3   1     1386.31     1459.83     16.98 o 
  -1   3   1      341.93      328.13      9.63 o 
   0   3   1       35.56       34.30      2.88 o 
   1   3   1      283.16      293.84     12.89 o 
   2   3   1      907.66      958.71     24.25 o 
   3   3   1      375.59      357.21     15.65 o 
   4   3   1      259.75      221.13     13.08 o 
   5   3   1      653.89      665.26     23.72 o 
   6   3   1      363.34      391.75     19.23 o 
   7   3   1      305.64      300.95     10.27 o 
   8   3   1      377.30      358.42     13.87 o 
   9   3   1       76.36       65.57      4.68 o 
  10   3   1      112.53      138.80     11.30 o 
  11   3   1        0.94       -0.80      2.68 o 
  12   3   1        3.89        0.97      1.64 o 
  13   3   1       73.34       80.99      3.74 o 
  14   3   1      118.12      112.05      5.66 o 
 -12   4   1       52.17       56.22      4.23 o 
 -11   4   1      157.28      164.25      6.08 o 
 -10   4   1      200.39      213.58      7.98 o 
  -9   4   1       66.84       68.36      4.93 o 
  -8   4   1      282.59      249.44     17.42 o 
  -7   4   1      371.47      339.65     11.77 o 
  -6   4   1      256.81      218.75      9.28 o 
  -5   4   1      107.47       96.28      6.31 o 
  -4   4   1       25.72       21.73      2.12 o 
  -3   4   1      114.05      102.87      4.70 o 
  -2   4   1       95.42       87.83      4.95 o 
  -1   4   1       52.73       55.22      5.64 o 
   0   4   1       74.67       81.25      5.02 o 
   1   4   1     1739.48     1712.70     31.50 o 
   2   4   1      234.89      238.59      8.69 o 
   3   4   1      376.45      355.89      8.99 o 
   4   4   1      666.13      665.90     10.68 o 
   5   4   1      198.63      217.00      9.10 o 
   6   4   1      280.28      287.23     20.62 o 
   7   4   1        0.58        2.03      1.88 o 
   8   4   1        3.28        6.74      2.46 o 
   9   4   1      155.26      158.87      7.10 o 
  10   4   1      234.72      240.19      6.28 o 
  11   4   1        5.41        1.42      1.43 o 
  12   4   1      231.22      230.74      5.49 o 
 -10   5   1       15.43       15.62      1.41 o 
  -9   5   1       67.18       71.45      4.60 o 
  -8   5   1        2.41        0.21      1.29 o 
  -7   5   1       48.88       55.65      3.68 o 
  -6   5   1       17.88       19.27      2.50 o 
  -5   5   1        0.35        3.29      2.51 o 
  -4   5   1       57.76       51.61      5.92 o 
  -3   5   1     1268.33     1363.35     29.65 o 
  -2   5   1       46.75       41.98      3.05 o 
  -1   5   1      121.50      131.28      4.41 o 
   0   5   1       57.95       56.55      2.99 o 
   1   5   1        0.67        2.19      1.40 o 
   2   5   1       25.12       24.28      2.50 o 
   3   5   1       49.51       57.07      3.47 o 
   4   5   1      300.60      311.00     14.21 o 
   5   5   1        7.27       11.33      3.44 o 
   6   5   1       44.71       38.43      5.05 o 
   7   5   1      352.03      370.27     13.12 o 
   8   5   1      206.15      216.15      6.33 o 
   9   5   1        4.15        3.71      1.93 o 
  10   5   1      131.50      170.50      5.54 o 
  -5   6   1       82.59       77.97      4.00 o 
  -4   6   1      149.86      140.07      4.05 o 
  -3   6   1        0.05        2.51      0.92 o 
  -2   6   1       74.64       72.52      3.15 o 
  -1   6   1      247.15      238.17      7.94 o 
   0   6   1      500.82      532.18     11.54 o 
   1   6   1      108.24      105.47      5.50 o 
   2   6   1        8.54        6.29      1.78 o 
   3   6   1        1.45        0.18      1.24 o 
   4   6   1      174.40      153.86      6.31 o 
   5   6   1       19.81       16.29      2.15 o 
 -16   0   2       10.20        6.80      1.73 o 
 -14   0   2      425.21      436.03     17.43 o 
 -12   0   2      167.53      144.92     11.61 o 
 -10   0   2      658.12      651.15     16.61 o 
  -8   0   2        0.88        1.72      2.52 o 
  -6   0   2     2102.90     2026.84     27.31 o 
  -4   0   2      215.59      206.21      6.84 o 
  -2   0   2      780.12      754.53      8.97 o 
   0   0   2      691.21      718.74      6.15 o 
   2   0   2    11668.64    10726.15     38.15 o 
   4   0   2     2242.65     2404.34     24.90 o 
   6   0   2      973.60      964.49     30.57 o 
   8   0   2     7248.81     7620.42     68.95 o 
  10   0   2       18.71       19.80      3.36 o 
  12   0   2       87.09       94.47      9.79 o 
  14   0   2        0.11       -2.26      3.39 o 
  16   0   2        2.94        0.77      1.20 o 
 -15   1   2       15.14       10.11      2.07 o 
 -14   1   2      150.28      142.98     16.81 o 
 -13   1   2      104.31      101.28      6.73 o 
 -12   1   2       11.27       15.86      3.56 o 
 -11   1   2      256.36      248.64     10.69 o 
 -10   1   2       35.57       36.89      2.53 o 
  -9   1   2       14.98       32.62     15.69 o 
  -8   1   2        2.21        3.61      1.92 o 
  -7   1   2       68.77       76.74      4.49 o 
  -6   1   2      197.05      257.50      7.12 o 
  -5   1   2     1396.94     1372.26     11.30 o 
  -4   1   2      197.92      198.72      7.04 o 
  -3   1   2     2473.91     2402.65     13.55 o 
  -2   1   2      152.08      150.48      2.89 o 
  -1   1   2      341.07      337.99      2.98 o 
   0   1   2      713.80      690.48     11.04 o 
   1   1   2     2560.09     2465.50      7.72 o 
   2   1   2    14808.74    14372.08     36.68 o 
   3   1   2      877.43      839.42     23.40 o 
   4   1   2        8.62       13.38      1.64 o 
   5   1   2      769.79      924.03     27.36 o 
   6   1   2        0.06        1.34      1.69 o 
   7   1   2     1052.94     1175.11     17.70 o 
   8   1   2       48.69       45.14     10.00 o 
   9   1   2      226.44      199.90      8.81 o 
  10   1   2      101.47      102.09      4.73 o 
  11   1   2     1678.97     1591.62     58.21 o 
  12   1   2      236.56      254.94     10.56 o 
  13   1   2      245.08      245.50      9.90 o 
  14   1   2       17.48       14.15      2.87 o 
  15   1   2       26.89       26.76      2.76 o 
 -15   2   2        3.09        2.57      1.48 o 
 -14   2   2       28.72       24.55      4.33 o 
 -13   2   2        2.81        4.48      1.72 o 
 -12   2   2      127.10      146.38      6.77 o 
 -11   2   2       83.18       82.19      5.63 o 
 -10   2   2       40.88       37.18      3.90 o 
  -9   2   2      241.70      236.10      7.15 o 
  -8   2   2       28.41       35.35      5.18 o 
  -7   2   2      338.70      359.36     14.02 o 
  -6   2   2       34.06       20.71      2.11 o 
  -5   2   2        4.26        5.16      1.16 o 
  -4   2   2     1862.54     1919.45     16.07 o 
  -3   2   2     1166.79     1355.34     18.13 o 
  -2   2   2      463.75      455.79     10.89 o 
  -1   2   2      144.85      133.51      4.53 o 
   0   2   2      200.54      178.68      4.99 o 
   1   2   2     2790.70     2826.62     17.79 o 
   2   2   2     1611.70     1689.06     10.39 o 
   3   2   2     1613.40     1828.35     15.75 o 
   4   2   2     4163.00     4472.71     44.40 o 
   5   2   2     3714.70     3953.83     32.08 o 
   6   2   2     1461.11     1550.61     20.94 o 
   7   2   2      102.45      123.71      6.95 o 
   8   2   2      136.01      148.80      7.79 o 
   9   2   2        4.45        4.44      1.48 o 
  10   2   2      638.09      619.53     15.58 o 
  11   2   2      164.82      147.38      7.90 o 
  12   2   2      150.51      149.04      5.45 o 
  13   2   2      144.72      125.07      6.36 o 
  14   2   2        0.89        4.39      3.06 o 
  15   2   2      130.85      122.17      6.16 o 
 -14   3   2        0.48        2.67      1.65 o 
 -13   3   2       30.66       26.68      2.47 o 
 -12   3   2        0.48        2.60      2.05 o 
 -11   3   2      687.21      688.65     14.42 o 
 -10   3   2       73.14       74.35      5.41 o 
  -9   3   2       63.80       76.55      5.34 o 
  -8   3   2      229.23      212.19      8.53 o 
  -7   3   2      135.51      127.78      6.85 o 
  -6   3   2      296.75      294.93     16.99 o 
  -5   3   2      651.81      619.54     22.92 o 
  -4   3   2        3.59        2.74      2.31 o 
  -3   3   2      221.77      212.74      6.71 o 
  -2   3   2     1222.10     1273.74     27.12 o 
  -1   3   2      685.05      736.69     12.47 o 
   0   3   2     1381.23     1474.13     27.24 o 
   1   3   2      707.17      766.91     21.16 o 
   2   3   2      228.67      201.91     11.52 o 
   3   3   2      109.37       99.81      8.62 o 
   4   3   2       77.60       68.55      7.71 o 
   5   3   2       17.43       17.23      4.57 o 
   6   3   2      359.49      403.98     19.68 o 
   7   3   2      146.22      158.44      6.05 o 
   8   3   2     2013.50     2022.40     24.48 o 
   9   3   2       29.59       22.67      3.00 o 
  10   3   2      141.44      100.64      8.92 o 
  11   3   2        2.36        8.33      3.03 o 
  12   3   2       75.07       74.13      5.09 o 
  13   3   2       30.77       29.21      3.94 o 
  14   3   2      123.21      127.32      5.62 o 
 -12   4   2      250.34      258.00      6.03 o 
 -11   4   2        2.07        6.64      1.84 o 
 -10   4   2       33.18       35.10      3.65 o 
  -9   4   2      122.65      137.66      5.45 o 
  -8   4   2       10.40        9.13      2.65 o 
  -7   4   2       98.38      121.19      6.98 o 
  -6   4   2      301.31      277.89     10.38 o 
  -5   4   2       90.00       91.35      6.09 o 
  -4   4   2      314.12      299.66     10.52 o 
  -3   4   2      206.74      209.83      8.64 o 
  -2   4   2        1.86        5.66      2.84 o 
  -1   4   2      252.29      223.65     11.05 o 
   0   4   2      525.33      575.47     19.11 o 
   1   4   2      198.11      201.71      8.06 o 
   2   4   2       51.24       48.68      4.20 o 
   3   4   2      136.69      136.92      5.69 o 
   4   4   2      779.41      784.97     13.52 o 
   5   4   2      571.27      611.14     11.51 o 
   6   4   2      424.54      410.76     12.88 o 
   7   4   2      246.30      286.10     10.28 o 
   8   4   2       70.95       79.30      8.63 o 
   9   4   2       67.18       63.21      6.51 o 
  10   4   2      638.30      621.97     11.82 o 
  11   4   2       53.42       51.99      3.49 o 
  12   4   2       27.01       24.23      3.52 o 
 -10   5   2      279.50      259.87      4.87 o 
  -9   5   2      539.25      537.78     11.68 o 
  -8   5   2      109.43      119.54      4.69 o 
  -7   5   2        2.36        2.14      1.45 o 
  -6   5   2       71.24       60.91      3.94 o 
  -5   5   2        4.45        7.31      1.83 o 
  -4   5   2       61.73       58.88      6.22 o 
  -3   5   2      115.09      112.99      9.37 o 
  -2   5   2      536.96      554.65     13.14 o 
  -1   5   2       50.68       55.59      4.33 o 
   0   5   2      419.95      435.27     16.76 o 
   1   5   2      220.83      235.61      6.84 o 
   2   5   2        0.38        1.98      1.58 o 
   3   5   2     1550.91     1690.39     17.92 o 
   4   5   2      149.63      158.09     10.58 o 
   5   5   2      159.86      189.13     10.94 o 
   6   5   2      110.31      114.65      8.12 o 
   7   5   2       38.14       32.66      4.13 o 
   8   5   2      209.72      229.17      9.02 o 
   9   5   2       11.85       11.36      2.32 o 
  10   5   2      287.10      305.50      7.20 o 
  -5   6   2       53.66       45.23      3.16 o 
  -4   6   2       22.77       22.57      1.77 o 
  -3   6   2      119.14       92.93      3.45 o 
  -2   6   2       39.20       39.72      3.63 o 
  -1   6   2      160.27      173.88      7.16 o 
   0   6   2        1.49        2.12      1.04 o 
   1   6   2       98.26       92.61      5.30 o 
   2   6   2      103.46       92.55      5.37 o 
   3   6   2        7.64        7.21      1.91 o 
   4   6   2        2.65        3.10      1.58 o 
   5   6   2       65.70       66.17      3.90 o 
 -15   0   3        1.36        2.92      2.55 o 
 -13   0   3     3745.24     3750.54     55.54 o 
 -11   0   3     1946.51     1861.05     40.09 o 
  -9   0   3       16.16       15.98      3.88 o 
  -7   0   3       52.47       63.02      5.65 o 
  -5   0   3        3.48        3.72      1.78 o 
  -3   0   3     2024.05     1965.03     18.11 o 
  -1   0   3     1560.75     1470.25     11.55 o 
   1   0   3     5856.92     5431.68     21.63 o 
   3   0   3       14.31       14.95      2.34 o 
   5   0   3      552.53      470.84      8.05 o 
   7   0   3       68.19       50.58      3.24 o 
   9   0   3       74.51       63.25      7.23 o 
  11   0   3      446.70      399.10     18.80 o 
  13   0   3      561.47      555.35     21.05 o 
  15   0   3       20.49       24.67      4.10 o 
 -15   1   3       72.93       59.18      3.75 o 
 -14   1   3       32.66       33.24      3.74 o 
 -13   1   3       20.76       21.71      3.64 o 
 -12   1   3       40.26       40.74      4.88 o 
 -11   1   3        8.59       11.29      2.49 o 
 -10   1   3     1085.72     1082.45     12.16 o 
  -9   1   3        0.90       -0.90      1.87 o 
  -8   1   3      869.14      827.56     22.95 o 
  -7   1   3      497.50      480.98     10.76 o 
  -6   1   3      525.35      520.24      7.90 o 
  -5   1   3        1.77        1.91      0.92 o 
  -4   1   3     2102.68     1975.70     47.72 o 
  -3   1   3      467.73      473.18      6.27 o 
  -2   1   3     2354.04     2397.78     20.54 o 
  -1   1   3      797.00      736.58     11.60 o 
   0   1   3      176.49      154.91      5.79 o 
   1   1   3      572.91      541.28     11.05 o 
   2   1   3    15524.84    14166.28     66.64 o 
   3   1   3     1081.25     1147.20     10.56 o 
   4   1   3      486.29      487.39      8.44 o 
   5   1   3       95.62      119.29      4.81 o 
   6   1   3      849.96      891.22     14.31 o 
   7   1   3      792.18      879.16     15.72 o 
   8   1   3       25.97       33.42      3.78 o 
   9   1   3       40.49       35.63      4.15 o 
  10   1   3      668.72      659.08     12.76 o 
  11   1   3      126.22      129.56      8.66 o 
  12   1   3      201.32      203.39      9.35 o 
  13   1   3      352.89      346.49     11.49 o 
  14   1   3      138.94      138.58      6.64 o 
  15   1   3        0.84       -0.51      4.10 o 
 -15   2   3      202.14      169.11      6.58 o 
 -14   2   3      363.56      371.29     14.20 o 
 -13   2   3       22.39       16.27      2.48 o 
 -12   2   3      112.08      107.42      5.91 o 
 -11   2   3      237.64      223.02      8.88 o 
 -10   2   3       80.58       75.49      5.53 o 
  -9   2   3      119.85      120.28      5.43 o 
  -8   2   3        9.47       12.25      3.63 o 
  -7   2   3      209.13      233.01      7.29 o 
  -6   2   3       74.30       78.07      4.02 o 
  -5   2   3      394.27      427.25      8.61 o 
  -4   2   3      202.35      177.03      7.09 o 
  -3   2   3      596.75      621.90     13.15 o 
  -2   2   3      271.23      281.82      9.10 o 
  -1   2   3      101.00       87.50      3.75 o 
   0   2   3      576.36      531.34     13.97 o 
   1   2   3        2.67        2.26      0.71 o 
   2   2   3       81.56       58.38      5.31 o 
   3   2   3     1607.75     1530.25     28.66 o 
   4   2   3      126.63      135.00      5.78 o 
   5   2   3    10338.01    10420.59     49.02 o 
   6   2   3      131.42      136.15      6.38 o 
   7   2   3       16.86       11.91      2.57 o 
   8   2   3       41.40       39.51      4.26 o 
   9   2   3        4.32        2.70      1.61 o 
  10   2   3      191.04      180.78      8.52 o 
  11   2   3      235.02      222.78      9.44 o 
  12   2   3        6.31       10.29      2.57 o 
  13   2   3      226.30      235.92      8.31 o 
  14   2   3      562.58      520.23     10.02 o 
  15   2   3        7.91        6.30      1.77 o 
 -14   3   3       12.33        9.57      1.99 o 
 -13   3   3       29.02       35.09      4.65 o 
 -12   3   3      369.30      380.29      9.87 o 
 -11   3   3      485.32      495.12     12.64 o 
 -10   3   3      249.45      241.47      9.35 o 
  -9   3   3      153.86      117.84      5.26 o 
  -8   3   3      261.19      220.08     12.83 o 
  -7   3   3      619.16      616.00     17.18 o 
  -6   3   3       26.85       25.46      2.75 o 
  -5   3   3      969.37     1065.35     30.16 o 
  -4   3   3      759.86      784.03     13.42 o 
  -3   3   3        6.32        3.57      1.38 o 
  -2   3   3     1529.55     1589.15     20.41 o 
  -1   3   3     1200.61     1238.89     16.12 o 
   0   3   3      608.03      657.68     18.76 o 
   1   3   3      846.70      907.12     23.54 o 
   2   3   3      335.60      329.56     14.93 o 
   3   3   3      377.31      362.29     16.26 o 
   4   3   3      325.90      287.30     15.30 o 
   5   3   3      203.78      192.59     13.05 o 
   6   3   3      103.81      113.17      6.31 o 
   7   3   3      122.34      130.69      5.55 o 
   8   3   3      752.63      760.63     15.07 o 
   9   3   3      246.81      275.51      9.00 o 
  10   3   3       22.11       25.58      4.70 o 
  11   3   3        2.15        1.84      2.99 o 
  12   3   3      285.93      294.98     10.45 o 
  13   3   3        3.70        4.77      1.18 o 
 -12   4   3        7.61       11.16      1.56 o 
 -11   4   3       45.51       53.45      3.61 o 
 -10   4   3       61.39       60.14      4.38 o 
  -9   4   3      145.01      154.61      5.72 o 
  -8   4   3       78.43       79.34      4.42 o 
  -7   4   3        1.44        5.30      4.93 o 
  -6   4   3       66.72       61.05      5.82 o 
  -5   4   3       75.68       72.43      5.45 o 
  -4   4   3       23.51       26.01      4.46 o 
  -3   4   3      270.60      253.36     12.39 o 
  -2   4   3      220.02      212.66     10.91 o 
  -1   4   3       36.98       35.62      4.64 o 
   0   4   3       84.29       64.89      4.66 o 
   1   4   3        5.45        6.28      2.13 o 
   2   4   3     1094.06     1115.69     19.48 o 
   3   4   3       90.26       88.92      4.71 o 
   4   4   3      931.01      978.36     15.08 o 
   5   4   3      215.02      224.09      7.04 o 
   6   4   3       29.25       25.29      3.58 o 
   7   4   3      231.39      222.11      8.88 o 
   8   4   3        6.48        5.02      2.08 o 
   9   4   3     1124.96     1088.90     17.17 o 
  10   4   3      243.03      225.75      6.86 o 
  11   4   3       18.05       23.51      2.45 o 
  12   4   3      139.51      132.34      5.04 o 
 -10   5   3       54.88       56.61      3.48 o 
  -9   5   3        0.88        2.34      1.63 o 
  -8   5   3       43.79       40.07      3.81 o 
  -7   5   3      319.39      349.59      8.28 o 
  -6   5   3       18.04       18.62      2.41 o 
  -5   5   3      113.52      126.77      8.43 o 
  -4   5   3      465.77      456.27     15.88 o 
  -3   5   3        0.83        0.07      1.75 o 
  -2   5   3      312.15      323.06      9.93 o 
  -1   5   3       29.22       31.48      3.43 o 
   0   5   3      286.59      310.29     14.26 o 
   1   5   3      652.28      685.69     20.48 o 
   2   5   3       80.08       79.13      5.16 o 
   3   5   3       77.06       83.07      5.14 o 
   4   5   3      123.76      129.30      9.44 o 
   5   5   3       30.05       32.24      3.23 o 
   6   5   3       27.50       34.68      4.78 o 
   7   5   3       40.75       45.01      4.73 o 
   8   5   3       27.34       28.87      3.38 o 
   9   5   3      166.67      179.13      7.05 o 
  -5   6   3        7.19        6.55      1.57 o 
  -4   6   3      239.88      226.96      7.75 o 
  -3   6   3      133.53      138.41      6.40 o 
  -2   6   3       73.86       70.74      4.80 o 
  -1   6   3      325.27      339.47     10.10 o 
   0   6   3        1.84        2.20      1.59 o 
   1   6   3       76.01       72.23      4.84 o 
   2   6   3       93.71       90.17      5.34 o 
   3   6   3       20.05       16.72      2.45 o 
   4   6   3      109.86      106.61      5.30 o 
   5   6   3       76.28       81.47      4.21 o 
 -14   0   4      572.76      605.63     20.36 o 
 -12   0   4       98.51      108.81     10.41 o 
 -10   0   4     1294.62     1254.87     21.86 o 
  -8   0   4     1338.18     1250.59     26.24 o 
  -6   0   4      491.01      477.23     13.38 o 
  -4   0   4      339.72      311.91      8.68 o 
  -2   0   4    11694.35    11013.66     25.87 o 
   0   0   4      372.14      345.03      6.01 o 
   2   0   4     1413.47     1330.35     13.37 o 
   4   0   4       42.10       42.73      4.07 o 
   6   0   4     2113.49     2061.63     58.28 o 
   8   0   4     1811.54     1890.20     21.14 o 
  10   0   4      714.20      771.12     14.90 o 
  12   0   4      363.08      372.96     18.04 o 
  14   0   4      451.44      449.69     16.66 o 
 -15   1   4      810.96      743.44     56.61 o 
 -14   1   4      165.42      160.99      7.24 o 
 -13   1   4        1.67       -0.98      4.67 o 
 -12   1   4      426.34      425.85     13.84 o 
 -11   1   4     1415.86     1435.12     18.18 o 
 -10   1   4      229.77      233.35      5.77 o 
  -9   1   4      562.65      563.69     13.75 o 
  -8   1   4      794.73      921.39     16.24 o 
  -7   1   4      591.24      565.74     11.65 o 
  -6   1   4       14.35       21.11      1.80 o 
  -5   1   4       16.29       11.64      1.56 o 
  -4   1   4        2.89        6.38      1.15 o 
  -3   1   4        5.03        7.48      1.61 o 
  -2   1   4      163.59      194.15      6.45 o 
  -1   1   4     2352.43     2346.79     22.06 o 
   0   1   4     1484.28     1363.47     17.68 o 
   1   1   4     7891.76     7129.14     42.21 o 
   2   1   4        1.53        1.03      1.07 o 
   3   1   4      750.03      721.35      8.10 o 
   4   1   4     3057.08     3092.35     20.61 o 
   5   1   4     2679.66     2626.46     18.57 o 
   6   1   4      139.00      139.42      4.70 o 
   7   1   4      781.17      771.50     12.44 o 
   8   1   4       25.99       30.79      4.36 o 
   9   1   4       74.99       62.05      3.22 o 
  10   1   4      146.50      154.79      5.26 o 
  11   1   4      241.67      233.20     10.05 o 
  12   1   4       46.46       39.63      6.12 o 
  13   1   4      302.90      316.31     10.78 o 
  14   1   4       37.25       35.96      3.59 o 
  15   1   4       10.83       16.18      3.85 o 
 -14   2   4      133.90      146.24      6.16 o 
 -13   2   4       12.44       11.95      2.29 o 
 -12   2   4        9.05        7.09      2.80 o 
 -11   2   4       22.98       17.75      3.12 o 
 -10   2   4      303.88      295.87     11.85 o 
  -9   2   4      265.04      273.37      8.07 o 
  -8   2   4     2394.75     2439.96     36.79 o 
  -7   2   4       18.79       15.10      2.07 o 
  -6   2   4      198.31      183.40      6.30 o 
  -5   2   4     1262.20     1342.39     21.58 o 
  -4   2   4     1553.25     1680.39     23.05 o 
  -3   2   4      929.92     1003.01     17.68 o 
  -2   2   4     3914.79     3919.17     35.34 o 
  -1   2   4      263.69      227.01      8.92 o 
   0   2   4       43.25       35.81      2.25 o 
   1   2   4      903.95      964.84     20.16 o 
   2   2   4        0.52       -0.10      2.26 o 
   3   2   4      899.07      878.14     21.40 o 
   4   2   4      754.69      826.48     12.53 o 
   5   2   4      472.91      510.67     10.95 o 
   6   2   4     1355.69     1240.36     19.81 o 
   7   2   4      105.00      110.27      6.23 o 
   8   2   4      301.35      287.94      8.38 o 
   9   2   4      215.94      223.16      7.19 o 
  10   2   4        6.50        7.58      2.74 o 
  11   2   4       23.80       22.50      3.91 o 
  12   2   4        4.44        7.38      2.09 o 
  13   2   4      115.27       96.69      5.34 o 
  14   2   4      456.23      447.27     13.15 o 
 -13   3   4        0.05        0.71      3.10 o 
 -12   3   4      381.60      418.51     10.15 o 
 -11   3   4       30.86       28.81      3.57 o 
 -10   3   4        4.12        2.61      2.05 o 
  -9   3   4      130.33      135.19      5.11 o 
  -8   3   4       37.49       36.46      2.94 o 
  -7   3   4      185.10      166.57      5.84 o 
  -6   3   4       66.09       65.33      4.65 o 
  -5   3   4        0.45        2.52      3.72 o 
  -4   3   4      115.78      126.84      5.74 o 
  -3   3   4       64.22       43.42      3.41 o 
  -2   3   4      774.84      799.72     21.00 o 
  -1   3   4      664.28      651.02     17.98 o 
   0   3   4       48.73       58.26      6.06 o 
   1   3   4       77.73       70.90      7.04 o 
   2   3   4      758.75      737.98     22.64 o 
   3   3   4       93.50       61.16      7.29 o 
   4   3   4        2.12        2.52      2.90 o 
   5   3   4      401.59      360.22     18.07 o 
   6   3   4      230.95      229.53      9.28 o 
   7   3   4     2268.72     2235.31     22.51 o 
   8   3   4      618.52      639.01     13.82 o 
   9   3   4       73.06       67.76      7.34 o 
  10   3   4       29.36       35.19      5.49 o 
  11   3   4      143.11      124.46      9.44 o 
  12   3   4      336.89      339.52      6.94 o 
  13   3   4      117.52      119.04      6.77 o 
 -12   4   4        0.74        1.14      1.33 o 
 -11   4   4       71.08       87.21      9.59 o 
 -10   4   4      193.97      226.12      7.86 o 
  -9   4   4       70.43       69.50      5.09 o 
  -8   4   4        4.84        4.87      1.82 o 
  -7   4   4        9.38        9.22      2.21 o 
  -6   4   4       76.40       82.78      5.76 o 
  -5   4   4      222.25      212.54     10.25 o 
  -4   4   4        4.02        2.78      1.95 o 
  -3   4   4      183.46      186.22     10.41 o 
  -2   4   4      118.86      101.28      7.49 o 
  -1   4   4      149.39      156.82      6.49 o 
   0   4   4      358.92      359.23     10.97 o 
   1   4   4      442.94      469.16     12.68 o 
   2   4   4      456.53      456.01     12.64 o 
   3   4   4        1.67       -0.51      4.83 o 
   4   4   4      130.02      121.98      8.59 o 
   5   4   4      297.61      299.52      8.03 o 
   6   4   4       21.14       24.16      3.28 o 
   7   4   4       69.68       69.46      5.03 o 
   8   4   4       40.86       32.15      3.44 o 
   9   4   4        3.87        4.01      1.88 o 
  10   4   4      271.34      252.18     17.83 o 
  11   4   4      419.47      377.79      7.88 o 
  12   4   4      199.09      212.48      5.78 o 
  -9   5   4       90.05       80.88      4.23 o 
  -8   5   4       33.92       32.81      3.27 o 
  -7   5   4        1.69        2.84      1.34 o 
  -6   5   4      348.43      353.33     14.45 o 
  -5   5   4       10.12        8.27      2.74 o 
  -4   5   4       31.36       33.06      3.41 o 
  -3   5   4      385.02      395.10     11.11 o 
  -2   5   4        3.80        4.14      2.06 o 
  -1   5   4      922.41      992.33     25.92 o 
   0   5   4      343.53      387.65     15.93 o 
   1   5   4       80.73       89.59      7.86 o 
   2   5   4      111.43      120.51      8.51 o 
   3   5   4       21.65       21.73      3.03 o 
   4   5   4      506.46      533.66     18.65 o 
   5   5   4       33.98       30.40      4.99 o 
   6   5   4        0.17        2.37      2.46 o 
   7   5   4       26.73       28.64      3.90 o 
   8   5   4       30.57       26.75      3.18 o 
   9   5   4       22.71       23.02      2.82 o 
  -5   6   4       63.21       58.96      3.59 o 
  -4   6   4      176.69      154.71      6.38 o 
  -3   6   4      517.80      509.79     12.09 o 
  -2   6   4        4.07        3.75      1.82 o 
  -1   6   4      304.46      305.68      9.54 o 
   0   6   4       31.81       27.57      2.25 o 
   1   6   4      167.44      159.61      7.06 o 
   2   6   4       15.22        9.69      2.18 o 
   3   6   4      118.93      119.80      5.87 o 
   4   6   4        6.36        8.69      1.89 o 
   5   6   4       12.87       16.48      2.05 o 
 -15   0   5       30.94       25.49      2.31 o 
 -13   0   5     2901.99     2866.66     48.26 o 
 -11   0   5     1701.90     1690.23     38.82 o 
  -9   0   5      365.23      373.15     15.68 o 
  -7   0   5      708.18      597.65     16.79 o 
  -5   0   5     2296.93     2620.41     28.74 o 
  -3   0   5      426.64      417.71      9.53 o 
  -1   0   5        6.26        5.53      1.24 o 
   1   0   5     6836.28     6773.89     30.34 o 
   3   0   5     5662.75     5300.62     31.54 o 
   5   0   5      374.79      378.72      6.49 o 
   7   0   5      706.27      608.34     14.31 o 
   9   0   5     1905.35     1947.34     46.94 o 
  11   0   5      236.96      251.65     15.78 o 
  13   0   5      140.80      131.01     10.36 o 
  15   0   5      591.81      577.15     14.74 o 
 -15   1   5      350.54      302.03     35.61 o 
 -14   1   5      689.65      678.62     13.96 o 
 -13   1   5       68.36       70.92      4.15 o 
 -12   1   5      201.09      226.33      7.21 o 
 -11   1   5     1291.92     1340.86     17.70 o 
 -10   1   5        0.38       -1.62      1.67 o 
  -9   1   5       58.85       60.48      4.33 o 
  -8   1   5       12.98        6.48      1.91 o 
  -7   1   5      446.49      502.95     11.06 o 
  -6   1   5     3453.44     3497.38     21.27 o 
  -5   1   5      313.57      381.00      8.91 o 
  -4   1   5      986.76     1008.90     11.29 o 
  -3   1   5      833.57      840.44     14.41 o 
  -2   1   5     3046.45     3036.29     26.73 o 
  -1   1   5       41.38       31.24      3.03 o 
   0   1   5     9770.04     8537.70     45.71 o 
   1   1   5      129.48      115.82      3.90 o 
   2   1   5     3280.64     2989.52     20.62 o 
   3   1   5       65.40       64.62      3.44 o 
   4   1   5     1071.22     1118.77     11.63 o 
   5   1   5        0.10        0.51      1.03 o 
   6   1   5      161.22      168.50      5.32 o 
   7   1   5      192.11      181.94      7.62 o 
   8   1   5      351.11      315.36     13.94 o 
   9   1   5        1.70        4.19      1.30 o 
  10   1   5       15.14        8.01      1.57 o 
  11   1   5       99.88       93.48      5.46 o 
  12   1   5       50.29       43.06      6.27 o 
  13   1   5        9.59       11.94      2.87 o 
  14   1   5      120.74      122.16      6.24 o 
  15   1   5      116.82       99.99      4.02 o 
 -14   2   5        9.53        8.36      3.41 o 
 -13   2   5      164.47      165.06     12.61 o 
 -12   2   5       16.36       15.57      2.87 o 
 -11   2   5       54.07       51.61      4.55 o 
 -10   2   5      669.11      717.05     16.16 o 
  -9   2   5     2935.82     3004.32     26.61 o 
  -8   2   5     1155.16     1200.86     16.15 o 
  -7   2   5     1124.03     1159.87     17.18 o 
  -6   2   5      509.03      532.63     19.71 o 
  -5   2   5     1054.73     1105.92     20.63 o 
  -4   2   5        0.38        4.05      1.66 o 
  -3   2   5      501.69      566.03     14.06 o 
  -2   2   5      194.16      190.57      8.31 o 
  -1   2   5      687.51      695.96     16.04 o 
   0   2   5        0.48        4.08      2.40 o 
   1   2   5      489.40      455.78     14.40 o 
   2   2   5       51.40       44.40      5.20 o 
   3   2   5      121.30      110.83      8.03 o 
   4   2   5       54.83       36.53      5.20 o 
   5   2   5      134.01      141.81      5.98 o 
   6   2   5      514.03      500.54     12.14 o 
   7   2   5       27.52       22.96      6.06 o 
   8   2   5       92.60       81.23      5.88 o 
   9   2   5      600.37      567.58     12.63 o 
  10   2   5       11.00        8.57      2.73 o 
  11   2   5        0.45       -3.41      3.41 o 
  12   2   5        4.80        2.43      2.12 o 
  13   2   5      358.42      339.29     13.91 o 
  14   2   5       13.27       13.60      2.83 o 
 -13   3   5      251.19      253.43      6.36 o 
 -12   3   5        2.65        1.79      2.94 o 
 -11   3   5        5.18        5.50      2.24 o 
 -10   3   5       29.54       26.22      3.63 o 
  -9   3   5        1.44        1.89      2.53 o 
  -8   3   5       50.29       57.80      3.89 o 
  -7   3   5       80.18       79.20      4.41 o 
  -6   3   5      331.57      316.90     10.15 o 
  -5   3   5      700.38      678.63     16.94 o 
  -4   3   5      574.42      633.93     13.08 o 
  -3   3   5        8.27        3.15      1.34 o 
  -2   3   5       47.47       55.74      5.45 o 
  -1   3   5       51.65       51.36      5.50 o 
   0   3   5      145.61      104.08      8.04 o 
   1   3   5       38.43       27.62      4.62 o 
   2   3   5      502.85      428.04     17.69 o 
   3   3   5      729.46      784.28     24.85 o 
   4   3   5      345.78      371.22     17.86 o 
   5   3   5      103.45       97.99      9.81 o 
   6   3   5     1407.35     1374.83     23.03 o 
   7   3   5      664.65      693.65     12.68 o 
   8   3   5     1190.37     1207.11     22.96 o 
   9   3   5        3.87       11.40      3.73 o 
  10   3   5       28.89       29.57      5.24 o 
  11   3   5      127.47      120.85      9.25 o 
  12   3   5        1.98        1.25      1.08 o 
  13   3   5      140.15      123.31      6.11 o 
 -12   4   5       58.49       60.94      3.66 o 
 -11   4   5       23.22       39.03      2.97 o 
 -10   4   5      221.86      228.20      7.69 o 
  -9   4   5      102.42      102.37      5.90 o 
  -8   4   5       35.14       32.20      3.01 o 
  -7   4   5      978.38     1047.63     15.22 o 
  -6   4   5       55.69       48.88      3.58 o 
  -5   4   5       93.34       92.09      4.59 o 
  -4   4   5      107.67      114.84      6.57 o 
  -3   4   5        2.18        3.30      2.24 o 
  -2   4   5      239.92      220.72     10.66 o 
  -1   4   5      441.15      439.04     16.24 o 
   0   4   5        1.55        1.77      2.84 o 
   1   4   5      178.99      190.00      8.27 o 
   2   4   5       59.84       66.28      6.73 o 
   3   4   5       36.89       36.42      3.93 o 
   4   4   5       36.64       29.57      3.37 o 
   5   4   5       18.95       19.22      3.90 o 
   6   4   5       15.79       15.35      2.93 o 
   7   4   5      208.50      226.09      8.34 o 
   8   4   5       11.34       13.67      1.91 o 
   9   4   5      297.63      312.38      7.04 o 
  10   4   5      889.23      918.11     26.82 o 
  11   4   5      453.87      468.28     11.42 o 
  -9   5   5       53.34       53.73      8.62 o 
  -8   5   5       76.26       68.81      4.25 o 
  -7   5   5        7.75       11.73      2.49 o 
  -6   5   5        4.36        0.25      1.96 o 
  -5   5   5      117.54      121.09      6.00 o 
  -4   5   5       12.46        4.92      3.55 o 
  -3   5   5      243.80      257.02      9.34 o 
  -2   5   5        3.76        4.30      1.76 o 
  -1   5   5      614.83      611.16     20.24 o 
   0   5   5      416.35      450.92     17.07 o 
   1   5   5       87.65      107.05      8.42 o 
   2   5   5       96.26      102.62      7.94 o 
   3   5   5      218.22      231.85      8.32 o 
   4   5   5        1.08       -0.59      2.84 o 
   5   5   5      650.02      709.82     20.05 o 
   6   5   5      169.00      174.99      9.34 o 
   7   5   5        2.81        4.94      2.02 o 
   8   5   5       69.01       80.32      4.71 o 
   9   5   5       28.59       25.08      2.65 o 
  -5   6   5       47.37       39.66      2.85 o 
  -4   6   5      498.33      476.75     10.65 o 
  -3   6   5      141.60      135.18      6.15 o 
  -2   6   5       77.79       73.99      4.77 o 
  -1   6   5        2.01        2.15      1.02 o 
   0   6   5      191.77      176.38      9.26 o 
   1   6   5       27.19       22.98      2.85 o 
   2   6   5      195.86      195.58      7.58 o 
   3   6   5       60.78       62.88      4.25 o 
   4   6   5       39.75       41.64      3.19 o 
 -14   0   6       17.72       15.17      4.35 o 
 -12   0   6     3140.56     3132.19     52.78 o 
 -10   0   6      808.47      837.80     18.93 o 
  -8   0   6       82.15       86.10      7.25 o 
  -6   0   6        4.28       18.66      3.13 o 
  -4   0   6     4281.16     4381.41     35.52 o 
  -2   0   6      402.09      460.10      5.41 o 
   0   0   6     2470.37     2587.12     20.33 o 
   2   0   6     5961.88     5510.44     31.44 o 
   4   0   6       20.04       21.19      2.45 o 
   6   0   6       12.39       11.70      1.76 o 
   8   0   6       32.43       34.12      4.08 o 
  10   0   6      335.93      315.70     11.82 o 
  12   0   6      415.68      431.70     18.97 o 
  14   0   6        2.58        2.86      2.89 o 
 -14   1   6       17.79       11.69      4.25 o 
 -13   1   6      121.61      125.23      5.35 o 
 -12   1   6       20.15       20.90      2.91 o 
 -11   1   6        2.55        1.95      1.80 o 
 -10   1   6     1278.76     1323.80     17.49 o 
  -9   1   6      231.52      235.74      6.24 o 
  -8   1   6      181.18      182.68      8.26 o 
  -7   1   6      887.14      929.01     12.24 o 
  -6   1   6      927.19     1076.50     40.40 o 
  -5   1   6      118.46       89.72      3.93 o 
  -4   1   6       55.04       77.06      5.08 o 
  -3   1   6      120.58      181.53      7.15 o 
  -2   1   6       78.57      103.28      5.35 o 
  -1   1   6        5.19        4.84      1.73 o 
   0   1   6     1269.87     1240.51     12.26 o 
   1   1   6        3.25        4.18      1.19 o 
   2   1   6       62.01       64.73      3.40 o 
   3   1   6     2032.95     1936.84     18.92 o 
   4   1   6       23.51       18.44      2.26 o 
   5   1   6     1343.94     1441.06     36.47 o 
   6   1   6      758.32      739.28     11.30 o 
   7   1   6      653.14      590.71     10.69 o 
   8   1   6       39.76       31.80      5.13 o 
   9   1   6     1331.19     1339.95     18.87 o 
  10   1   6       94.35       89.58      5.35 o 
  11   1   6       44.26       43.84      3.42 o 
  12   1   6       61.96       58.21      5.21 o 
  13   1   6        5.46        4.87      2.40 o 
  14   1   6        1.77        2.09      1.79 o 
  15   1   6       41.85       37.95      3.60 o 
 -14   2   6       70.76       57.79      2.69 o 
 -13   2   6       26.60       31.55      2.55 o 
 -12   2   6      211.16      210.59      9.20 o 
 -11   2   6      152.03      148.86      7.45 o 
 -10   2   6      113.53      124.09      6.99 o 
  -9   2   6       29.79       25.11      2.88 o 
  -8   2   6      810.58      770.93     13.24 o 
  -7   2   6       62.14       71.81      9.49 o 
  -6   2   6      581.70      572.80     11.90 o 
  -5   2   6        2.49        0.88      1.32 o 
  -4   2   6      485.10      496.80     13.91 o 
  -3   2   6      606.63      657.04     15.81 o 
  -2   2   6      520.00      608.82     15.27 o 
  -1   2   6        3.04       11.73      2.76 o 
   0   2   6      988.42      935.99     19.94 o 
   1   2   6      784.57      803.38     19.58 o 
   2   2   6      678.93      670.28     18.79 o 
   3   2   6     3691.81     3841.44     46.89 o 
   4   2   6       71.66       99.52      8.26 o 
   5   2   6      649.77      674.01     22.03 o 
   6   2   6       81.89       77.73      8.23 o 
   7   2   6       92.47       80.56      8.81 o 
   8   2   6      146.26      148.77      6.39 o 
   9   2   6     1018.26      978.44     19.93 o 
  10   2   6      283.45      263.29     10.61 o 
  11   2   6        6.01        9.11      3.96 o 
  12   2   6       29.34       34.97      5.77 o 
  13   2   6       19.70       14.84      3.60 o 
  14   2   6       63.38       59.74      4.75 o 
 -13   3   6      141.22      143.57      4.61 o 
 -12   3   6      226.50      223.64     14.56 o 
 -11   3   6      181.00      198.76      7.70 o 
 -10   3   6       65.15       57.98      4.85 o 
  -9   3   6        0.62        0.58      2.11 o 
  -8   3   6      509.75      527.17     14.06 o 
  -7   3   6       59.22       63.92      4.01 o 
  -6   3   6      623.28      616.02      9.39 o 
  -5   3   6     1320.72     1328.08     16.86 o 
  -4   3   6       15.75       19.97      3.40 o 
  -3   3   6      881.26      925.18     21.25 o 
  -2   3   6       58.58       50.03      5.42 o 
  -1   3   6      114.04      126.02      8.60 o 
   0   3   6       43.26       67.54      6.59 o 
   1   3   6      447.71      428.50     16.95 o 
   2   3   6      114.04      111.81      9.44 o 
   3   3   6       76.77       87.40      8.90 o 
   4   3   6       12.77        9.35      3.98 o 
   5   3   6      699.87      710.23     12.26 o 
   6   3   6     1809.65     1806.63     26.95 o 
   7   3   6      301.70      304.01      9.58 o 
   8   3   6       44.31       47.78      6.60 o 
   9   3   6      133.41      123.64      9.95 o 
  10   3   6       29.25       28.66      5.26 o 
  11   3   6      165.17      169.43      7.41 o 
  12   3   6        0.89        0.38      1.06 o 
 -12   4   6      195.23      220.61      6.34 o 
 -11   4   6      365.04      435.72     11.44 o 
 -10   4   6       93.72      105.64      5.20 o 
  -9   4   6      679.35      715.11     14.36 o 
  -8   4   6      104.68       90.41      5.68 o 
  -7   4   6      665.50      680.22     12.12 o 
  -6   4   6      653.64      646.69     11.83 o 
  -5   4   6       26.60       31.21      3.89 o 
  -4   4   6        0.85        0.48      1.93 o 
  -3   4   6      908.46      921.39     22.07 o 
  -2   4   6       82.08       90.96      4.35 o 
  -1   4   6      538.77      578.71     14.09 o 
   0   4   6        5.97        3.76      2.12 o 
   1   4   6      336.47      351.94     12.46 o 
   2   4   6     2240.78     2307.95     25.33 o 
   3   4   6       57.37       59.30      4.69 o 
   4   4   6      148.72      146.01      6.97 o 
   5   4   6      100.65       94.99      8.37 o 
   6   4   6      134.11      129.38      6.57 o 
   7   4   6        2.00        2.84      1.56 o 
   8   4   6      664.19      695.69     20.47 o 
   9   4   6       11.98       12.06      1.91 o 
  10   4   6      488.06      545.62     15.06 o 
  11   4   6       58.33       45.99      3.57 o 
  -9   5   6        1.53       -0.71      1.45 o 
  -8   5   6       47.50       32.94      2.33 o 
  -7   5   6       77.47       75.68      3.68 o 
  -6   5   6        2.58        2.07      2.52 o 
  -5   5   6      206.70      192.76     12.09 o 
  -4   5   6       69.61       62.25      4.35 o 
  -3   5   6      120.92      134.49      6.08 o 
  -2   5   6      488.92      486.29     18.10 o 
  -1   5   6      463.91      501.02     18.06 o 
   0   5   6      301.58      324.61     14.39 o 
   1   5   6        0.78       -2.93      2.93 o 
   2   5   6      148.36      157.43      9.51 o 
   3   5   6       18.15       21.45      3.98 o 
   4   5   6      235.97      269.68     13.04 o 
   5   5   6        8.48        8.20      3.11 o 
   6   5   6      268.94      281.61     11.28 o 
   7   5   6       24.43       26.36      3.28 o 
   8   5   6      405.97      432.72      9.56 o 
   9   5   6      125.05      129.30      5.14 o 
  -4   6   6        6.28        7.67      1.65 o 
  -3   6   6       89.54       81.36      4.58 o 
  -2   6   6      245.97      241.59      7.94 o 
  -1   6   6        2.97       -0.05      0.90 o 
   0   6   6       92.27       87.65      5.84 o 
   1   6   6       18.44       16.92      2.62 o 
   2   6   6       36.85       42.78      3.60 o 
   3   6   6       45.06       42.87      3.37 o 
   4   6   6       26.25       21.54      2.24 o 
 -15   0   7        3.39        4.37      1.45 o 
 -13   0   7     1894.45     1947.11     38.52 o 
 -11   0   7      509.62      521.98     21.92 o 
  -9   0   7      195.31      184.57      6.21 o 
  -7   0   7       10.27        4.61      2.21 o 
  -5   0   7     8202.14     8764.03     57.45 o 
  -3   0   7     5915.89     5877.94     40.45 o 
  -1   0   7      161.07      179.36      6.05 o 
   1   0   7      287.33      275.72      7.03 o 
   3   0   7     5060.21     5208.74     34.18 o 
   5   0   7      169.75      122.95      6.82 o 
   7   0   7       33.90       39.47      4.45 o 
   9   0   7      759.63      686.69     12.54 o 
  11   0   7     1162.80     1128.10     32.78 o 
  13   0   7       31.88       33.48      5.55 o 
  15   0   7       41.54       34.62      3.33 o 
 -15   1   7       50.87       47.83      3.70 o 
 -14   1   7       30.65       34.09      5.20 o 
 -13   1   7       48.74       43.66      3.22 o 
 -12   1   7      230.45      239.63      7.22 o 
 -11   1   7      125.38      127.51      6.83 o 
 -10   1   7     1632.02     1697.72     37.31 o 
  -9   1   7     1478.32     1520.44     18.37 o 
  -8   1   7      954.89      929.64     23.50 o 
  -7   1   7     1027.99     1112.45     13.69 o 
  -6   1   7      711.24      695.92     15.40 o 
  -5   1   7        0.01        1.14      1.15 o 
  -4   1   7        6.15        4.67      1.81 o 
  -3   1   7     1877.51     2053.62     25.23 o 
  -2   1   7     1320.80     1374.53     20.13 o 
  -1   1   7     1726.65     1829.50     23.05 o 
   0   1   7      339.09      385.33      7.33 o 
   1   1   7       21.64       17.63      2.19 o 
   2   1   7       47.66      109.07     10.60 o 
   3   1   7       51.47       44.99      3.25 o 
   4   1   7       10.03        7.31      3.17 o 
   5   1   7      877.06      862.58     14.67 o 
   6   1   7      211.40      188.26     13.85 o 
   7   1   7       50.43       38.54      3.57 o 
   8   1   7      848.94      921.22     25.17 o 
   9   1   7      120.43      120.58      5.94 o 
  10   1   7      445.85      450.30      9.76 o 
  11   1   7        0.10       -0.29      1.58 o 
  12   1   7      749.19      764.40     16.64 o 
  13   1   7        7.11        7.11      2.44 o 
  14   1   7      110.85      105.27      4.80 o 
  15   1   7      106.95       91.59      4.76 o 
 -14   2   7        1.59        1.08      0.84 o 
 -13   2   7       29.35       25.09      2.50 o 
 -12   2   7        5.10        4.47      1.69 o 
 -11   2   7      118.89      115.25      6.66 o 
 -10   2   7       79.60       76.17      5.70 o 
  -9   2   7      157.87      155.81      6.29 o 
  -8   2   7       27.14       30.24      2.55 o 
  -7   2   7      556.27      552.07      9.15 o 
  -6   2   7      930.87      952.68     21.85 o 
  -5   2   7      642.24      604.47     16.66 o 
  -4   2   7       24.84       27.22      3.67 o 
  -3   2   7      290.96      273.45     10.72 o 
  -2   2   7       29.82       39.05      4.30 o 
  -1   2   7     1384.88     1497.92     25.37 o 
   0   2   7      294.11      336.02     12.37 o 
   1   2   7       68.05       48.90      5.30 o 
   2   2   7      689.58      662.52     19.14 o 
   3   2   7     1798.07     1642.49     31.61 o 
   4   2   7       30.62       23.32      4.48 o 
   5   2   7       36.06       26.55      5.00 o 
   6   2   7      730.19      682.31     23.40 o 
   7   2   7        3.65        4.55      2.14 o 
   8   2   7       33.65       29.43      4.34 o 
   9   2   7       52.53       55.23      5.14 o 
  10   2   7       21.40       22.56      3.72 o 
  11   2   7      191.11      204.41     12.97 o 
  12   2   7        0.09       -1.58      2.78 o 
  13   2   7      190.21      195.89     10.06 o 
  14   2   7       46.56       47.74      3.99 o 
 -13   3   7      122.63      143.32      4.22 o 
 -12   3   7      168.37      175.78      6.06 o 
 -11   3   7        2.48       -1.69      5.57 o 
 -10   3   7      291.80      316.26     10.18 o 
  -9   3   7      314.57      324.43     10.77 o 
  -8   3   7        0.48        1.28      2.20 o 
  -7   3   7       32.16       31.03      3.80 o 
  -6   3   7     2389.88     2301.85     21.21 o 
  -5   3   7       60.83       71.99      4.38 o 
  -4   3   7      735.28      793.87     20.10 o 
  -3   3   7       40.28       47.27      5.17 o 
  -2   3   7        5.94       12.09      3.06 o 
  -1   3   7     1020.37     1099.04     25.29 o 
   0   3   7      103.40      111.13      8.65 o 
   1   3   7      514.69      522.07     18.84 o 
   2   3   7      336.85      359.70     16.56 o 
   3   3   7        2.45        4.67      3.07 o 
   4   3   7     2840.35     2839.57     29.51 o 
   5   3   7     1197.50     1183.86     16.16 o 
   6   3   7     1060.33     1043.88     20.86 o 
   7   3   7      379.25      364.08     16.52 o 
   8   3   7       38.88       39.00      6.06 o 
   9   3   7      534.38      515.64     19.94 o 
  10   3   7      214.21      221.12     12.79 o 
  11   3   7       70.24       73.90      7.10 o 
  12   3   7        2.94        1.17      2.73 o 
 -11   4   7      271.12      306.28      9.21 o 
 -10   4   7       10.54       14.20      3.03 o 
  -9   4   7      184.64      192.57      7.33 o 
  -8   4   7      325.09      357.16     10.45 o 
  -7   4   7       22.33       25.88      4.34 o 
  -6   4   7      783.52      795.00     15.19 o 
  -5   4   7      172.00      190.00      7.16 o 
  -4   4   7       34.91       32.98      4.71 o 
  -3   4   7     1581.27     1583.68     28.40 o 
  -2   4   7      285.02      271.50      8.89 o 
  -1   4   7        0.20       -0.50      3.96 o 
   0   4   7      598.68      614.69     12.13 o 
   1   4   7     1477.14     1516.40     18.83 o 
   2   4   7     1481.24     1515.30     22.67 o 
   3   4   7      203.98      204.21      8.34 o 
   4   4   7      265.04      283.07      9.71 o 
   5   4   7       71.80       72.30      7.38 o 
   6   4   7      180.07      182.08      7.71 o 
   7   4   7        6.39        7.04      2.06 o 
   8   4   7       60.77       65.33      4.12 o 
   9   4   7       26.42       27.59      4.20 o 
  10   4   7       41.30       65.23      5.30 o 
  11   4   7       65.82       75.16      4.01 o 
  -9   5   7      592.41      601.08     11.21 o 
  -8   5   7      442.63      453.90     12.49 o 
  -7   5   7      101.35      107.75      7.24 o 
  -6   5   7       17.04       19.85      4.04 o 
  -5   5   7        0.16       -2.33      3.08 o 
  -4   5   7       48.75       43.31      5.85 o 
  -3   5   7        6.46       11.72      3.75 o 
  -2   5   7      184.59      186.99     11.15 o 
  -1   5   7      451.58      482.32     17.42 o 
   0   5   7      431.88      447.92     16.41 o 
   1   5   7      111.95      121.18      8.62 o 
   2   5   7        9.25        9.67      2.95 o 
   3   5   7       89.81      105.34      7.63 o 
   4   5   7      215.09      218.58     11.41 o 
   5   5   7       25.16       27.73      4.14 o 
   6   5   7      104.30      107.47      6.67 o 
   7   5   7      395.19      428.79     11.09 o 
   8   5   7       43.60       48.32      2.87 o 
  -4   6   7        3.25        2.05      1.02 o 
  -3   6   7      279.53      254.91      7.28 o 
  -2   6   7        8.42        6.46      1.67 o 
  -1   6   7       87.36       66.91      8.84 o 
   0   6   7      584.38      498.93     11.14 o 
   1   6   7      264.42      242.80      7.90 o 
   2   6   7      173.52      170.10      6.44 o 
   3   6   7      127.23      126.42      5.14 o 
 -14   0   8        0.19       -1.48      1.48 o 
 -12   0   8      516.27      480.11     20.51 o 
 -10   0   8      369.80      380.03     11.16 o 
  -8   0   8       19.37       16.48      3.76 o 
  -4   0   8     9771.85    10561.38     61.42 o 
  -2   0   8     2110.18     2086.34     17.64 o 
   0   0   8     1285.15     1262.19     16.20 o 
   2   0   8     4721.49     5083.15     32.04 o 
   4   0   8      935.85      805.32     14.18 o 
   6   0   8      673.48      688.92     18.00 o 
   8   0   8       20.75       21.84      3.04 o 
  10   0   8       98.66      104.59      7.02 o 
  12   0   8      380.74      391.21     12.58 o 
  14   0   8      298.17      290.13     11.14 o 
 -15   1   8       13.51       11.77      1.94 o 
 -14   1   8       28.82       24.18      3.01 o 
 -13   1   8       86.48       87.86      3.93 o 
 -12   1   8       72.52       76.20      5.70 o 
 -11   1   8     1081.20     1101.62     19.61 o 
 -10   1   8       99.28      113.87      6.59 o 
  -9   1   8     1250.32     1223.95     16.81 o 
  -8   1   8        1.20       -1.20      1.20 o 
  -7   1   8        7.39       16.88      1.98 o 
  -6   1   8       13.98        8.02      6.69 o 
  -5   1   8       57.68       54.08      5.06 o 
  -4   1   8        1.94        2.08      1.57 o 
  -3   1   8      831.17      781.81     16.46 o 
  -2   1   8     1142.92     1222.80     19.99 o 
  -1   1   8     3007.83     3015.44     31.14 o 
   0   1   8        2.39        3.15      1.13 o 
   1   1   8      222.78      226.78      6.31 o 
   2   1   8      819.26      913.82     13.42 o 
   3   1   8      347.92      319.28     14.78 o 
   4   1   8        3.00        1.09      1.35 o 
   5   1   8     1369.02     1307.06     19.79 o 
   6   1   8       24.05       33.29      3.76 o 
   7   1   8      448.80      402.68     11.13 o 
   8   1   8      470.71      470.63      9.01 o 
   9   1   8        0.14        2.82      1.81 o 
  10   1   8      192.23      207.35      6.69 o 
  11   1   8      546.20      547.09     10.77 o 
  12   1   8        3.00        2.24      2.04 o 
  13   1   8      371.26      377.70     12.43 o 
  14   1   8       83.20       74.81      6.96 o 
 -13   2   8      148.32      165.21      7.38 o 
 -12   2   8       95.19       98.68      5.09 o 
 -11   2   8       18.03       23.33      2.30 o 
 -10   2   8       27.79       25.41      2.47 o 
  -9   2   8      292.53      295.15      8.61 o 
  -8   2   8     2408.59     2463.31     18.37 o 
  -7   2   8      665.34      668.36      9.35 o 
  -6   2   8      134.59      138.37      8.78 o 
  -5   2   8       19.63       31.33      4.13 o 
  -4   2   8      659.17      556.52     16.07 o 
  -3   2   8        4.39        4.36      2.15 o 
  -2   2   8     1518.65     1551.96     26.37 o 
  -1   2   8     1090.87     1325.98     24.63 o 
   0   2   8      124.19      135.42      8.25 o 
   1   2   8     1163.94     1181.89     24.57 o 
   2   2   8      101.07      109.50      8.28 o 
   3   2   8     1091.71     1082.60     26.30 o 
   4   2   8     1908.40     1815.09     35.65 o 
   5   2   8       21.62       28.20      5.17 o 
   6   2   8     1223.86     1132.16     30.42 o 
   7   2   8      819.65      778.85     18.62 o 
   8   2   8      472.43      441.80     10.96 o 
   9   2   8       52.25       49.04      6.58 o 
  10   2   8      321.13      334.70     16.56 o 
  11   2   8       54.22       51.35      6.76 o 
  12   2   8      158.85      181.08     11.18 o 
  13   2   8        5.84        6.72      2.67 o 
  14   2   8      247.29      215.27      7.23 o 
 -13   3   8       88.45       87.15      4.31 o 
 -12   3   8       80.86       85.85      6.97 o 
 -11   3   8      319.21      357.07     17.77 o 
 -10   3   8       35.41       38.31      3.87 o 
  -9   3   8      229.09      228.02      8.83 o 
  -8   3   8        0.44       -2.43      3.10 o 
  -7   3   8      739.91      732.57     24.81 o 
  -6   3   8      794.56      785.35     16.57 o 
  -5   3   8      373.22      391.74      7.53 o 
  -4   3   8      803.81      802.76     17.62 o 
  -3   3   8      106.64      102.46      7.78 o 
  -2   3   8      110.18      133.37      8.94 o 
  -1   3   8      309.63      319.36     14.00 o 
   0   3   8      841.30      833.60     23.32 o 
   1   3   8        0.18        3.36      3.05 o 
   2   3   8       29.49       22.67      4.60 o 
   3   3   8     1118.52     1136.63     16.89 o 
   4   3   8     1451.76     1496.07     23.82 o 
   5   3   8     1344.23     1386.60     23.74 o 
   6   3   8       50.67       54.34      6.88 o 
   7   3   8       22.63       18.82      4.18 o 
   8   3   8        0.78        2.95      3.35 o 
   9   3   8        0.11       -1.86      3.06 o 
  10   3   8      299.99      320.72     14.94 o 
  11   3   8        2.48        3.72      2.40 o 
  12   3   8        2.70        2.71      1.42 o 
 -11   4   8       69.18       78.49      4.52 o 
 -10   4   8       15.94       14.89      2.95 o 
  -9   4   8       48.86       48.65      4.85 o 
  -8   4   8       70.42       75.72      6.27 o 
  -7   4   8       13.59       20.90      3.89 o 
  -6   4   8      303.25      319.00     12.60 o 
  -5   4   8      103.67      103.00      5.29 o 
  -4   4   8      862.11      859.12     21.50 o 
  -3   4   8      415.30      385.43     10.75 o 
  -2   4   8      578.53      575.93     14.78 o 
  -1   4   8       31.30       25.24      4.27 o 
   0   4   8      167.44      173.78      6.62 o 
   1   4   8      507.24      525.45     11.35 o 
   2   4   8      149.71      141.31      7.06 o 
   3   4   8       13.81       15.94      2.75 o 
   4   4   8      200.39      227.72      8.73 o 
   5   4   8       59.66       71.46      7.26 o 
   6   4   8      125.09      131.00      6.48 o 
   7   4   8      121.31      123.63      5.93 o 
   8   4   8       74.89       75.47      4.17 o 
   9   4   8       57.02       68.95      6.09 o 
  10   4   8      209.78      273.39      9.97 o 
  -8   5   8      267.25      275.89      8.74 o 
  -7   5   8       57.80       54.16      4.90 o 
  -6   5   8      313.26      357.13     12.97 o 
  -5   5   8        1.86        1.73      1.64 o 
  -4   5   8       29.03       29.15      3.15 o 
  -3   5   8        7.37        5.96      2.13 o 
  -2   5   8      104.90      100.77      5.54 o 
  -1   5   8      233.58      254.46      9.00 o 
   0   5   8        1.12       -1.83      1.83 o 
   1   5   8      304.96      322.15      9.39 o 
   2   5   8      213.36      227.03      8.39 o 
   3   5   8       43.37       42.89      4.88 o 
   4   5   8       62.45       66.63      6.22 o 
   5   5   8       36.61       33.65      4.18 o 
   6   5   8        1.27       -0.06      1.52 o 
   7   5   8       39.69       45.20      3.35 o 
  -3   6   8      176.83      133.82      4.67 o 
  -2   6   8      132.75      120.55      4.79 o 
   0   6   8       54.94       47.55      3.31 o 
   1   6   8       27.37       29.59      2.71 o 
   2   6   8       30.75       29.42      2.57 o 
 -13   0   9      114.49      122.30      9.35 o 
 -11   0   9      441.20      463.77     15.65 o 
  -9   0   9      524.20      499.87     10.51 o 
  -7   0   9      255.76      201.89     10.81 o 
  -5   0   9       31.49       14.09      2.97 o 
  -3   0   9      933.58     1177.43     20.19 o 
  -1   0   9     1920.30     2055.73     22.32 o 
   1   0   9     1115.77     1114.35     15.66 o 
   3   0   9      316.44      346.63      8.96 o 
   5   0   9       46.16       38.87      4.73 o 
   7   0   9      758.90      774.76     20.77 o 
   9   0   9      216.62      207.86      9.34 o 
  11   0   9      990.79     1011.36     30.31 o 
  13   0   9      100.81      104.13      7.79 o 
 -14   1   9       62.02       57.28      4.10 o 
 -13   1   9        0.44        0.62      1.10 o 
 -12   1   9      167.47      184.41      6.76 o 
 -11   1   9      131.88      139.19      5.90 o 
 -10   1   9      986.65     1020.11     19.20 o 
  -9   1   9      216.42      232.91      7.62 o 
  -8   1   9     1865.19     1880.21     20.40 o 
  -7   1   9       43.32       51.66      3.90 o 
  -6   1   9     1042.80     1067.13     15.95 o 
  -5   1   9       28.53       31.34      4.18 o 
  -4   1   9      329.17      307.56     11.55 o 
  -3   1   9      404.05      494.22     13.76 o 
  -2   1   9     2540.66     2565.21     30.32 o 
  -1   1   9     1396.11     1598.98     23.82 o 
   0   1   9      667.62      632.05     10.39 o 
   1   1   9      999.93     1239.06     15.29 o 
   2   1   9      463.11      491.78     10.23 o 
   3   1   9        0.59        0.41      1.19 o 
   4   1   9     1293.82     1343.90     22.98 o 
   5   1   9      389.75      408.80     13.32 o 
   6   1   9      876.40      832.98     15.83 o 
   7   1   9        8.00        9.72      2.99 o 
   8   1   9      161.20      159.65      5.45 o 
   9   1   9        9.31        7.01      1.97 o 
  10   1   9     1750.24     1821.24     19.21 o 
  11   1   9        1.36       -1.43      1.43 o 
  12   1   9       10.59        7.39      2.21 o 
  13   1   9       27.19       25.78      5.30 o 
  14   1   9      545.57      524.81     13.17 o 
 -14   2   9        6.22        6.69      1.66 o 
 -13   2   9       35.66       37.23      3.73 o 
 -12   2   9        6.13        6.44      2.48 o 
 -11   2   9      209.53      214.44      7.83 o 
 -10   2   9      221.03      221.32      6.96 o 
  -9   2   9      144.97      142.64      8.09 o 
  -8   2   9      688.05      677.72     13.09 o 
  -7   2   9     1338.75     1347.17     14.76 o 
  -6   2   9        9.07       10.38      2.02 o 
  -5   2   9      393.81      379.27     14.43 o 
  -4   2   9      700.76      690.05     18.62 o 
  -3   2   9       50.83       72.31      6.09 o 
  -2   2   9     1078.18     1191.57     23.90 o 
  -1   2   9      561.71      481.78     15.35 o 
   0   2   9      465.16      460.06     15.46 o 
   1   2   9      685.79      590.49     17.95 o 
   2   2   9      397.71      346.67     14.32 o 
   3   2   9        2.25       -0.67      2.67 o 
   4   2   9       28.38       23.63      4.75 o 
   5   2   9      544.18      523.22     20.18 o 
   6   2   9      577.56      579.15     26.19 o 
   7   2   9     6507.70     6433.36     87.50 o 
   8   2   9      164.76      176.41      9.55 o 
   9   2   9       15.02       15.99      3.08 o 
  10   2   9       64.19       63.27      5.39 o 
  11   2   9      124.93      137.72     10.28 o 
  12   2   9        0.45       -1.14      2.26 o 
  13   2   9       99.53       96.59      6.42 o 
 -13   3   9        0.33        0.99      0.93 o 
 -12   3   9        0.90        0.38      1.58 o 
 -11   3   9      199.44      209.14      6.86 o 
 -10   3   9       22.79       22.64      2.93 o 
  -9   3   9      132.06      160.20      7.25 o 
  -8   3   9      372.50      374.57     11.19 o 
  -7   3   9      106.12      109.03      6.23 o 
  -6   3   9       97.42       97.12      5.87 o 
  -5   3   9     1393.95     1383.42     30.36 o 
  -4   3   9       48.08       53.48      3.43 o 
  -3   3   9      173.18      177.71      7.90 o 
  -2   3   9      497.87      496.05     17.51 o 
  -1   3   9       73.42       94.69      7.99 o 
   0   3   9      483.71      528.07     18.84 o 
   1   3   9        3.27        1.58      2.19 o 
   2   3   9      208.58      247.02      7.36 o 
   3   3   9      233.24      215.37      6.26 o 
   4   3   9      239.56      240.67      7.37 o 
   5   3   9       39.08       42.65      4.58 o 
   6   3   9      342.83      337.16     16.11 o 
   7   3   9      368.83      378.06     16.92 o 
   8   3   9       36.51       40.62      6.12 o 
   9   3   9       22.89       19.60      4.52 o 
  10   3   9       47.76       46.04      6.00 o 
  11   3   9      220.75      231.53     11.12 o 
  12   3   9      230.34      226.90      8.25 o 
 -11   4   9        9.04        4.60      1.43 o 
 -10   4   9        0.55        1.39      1.79 o 
  -9   4   9      297.71      336.49     11.31 o 
  -8   4   9        0.48       -1.29      2.07 o 
  -7   4   9        1.66        0.84      2.30 o 
  -6   4   9       63.66       74.63      6.07 o 
  -3   4   9      619.23      627.37     15.37 o 
  -2   4   9      145.49      140.25      6.04 o 
  -1   4   9       40.86       43.50      3.58 o 
   0   4   9       28.00       19.93      2.69 o 
   1   4   9      457.47      473.37     10.79 o 
   2   4   9       22.81       19.41      3.04 o 
   3   4   9     1165.20     1173.95     19.67 o 
   4   4   9        0.78        1.71      1.71 o 
   5   4   9      711.95      759.21     23.12 o 
   6   4   9        0.11        1.35      1.54 o 
   7   4   9       27.74       27.06      2.92 o 
   8   4   9      406.32      429.34     15.42 o 
   9   4   9       17.73       19.10      3.48 o 
  10   4   9      372.73      415.33     11.44 o 
  -8   5   9        9.91       10.89      1.72 o 
  -7   5   9       68.39       67.58      4.74 o 
  -6   5   9        1.70        1.83      1.37 o 
  -5   5   9      431.39      437.67     21.66 o 
  -4   5   9        2.53        3.89      1.54 o 
  -3   5   9      464.77      476.72     11.19 o 
  -2   5   9      389.54      384.94     10.19 o 
  -1   5   9      651.19      666.09     14.52 o 
   0   5   9     1230.17     1276.41     18.26 o 
   1   5   9       42.00       41.30      3.62 o 
   2   5   9       88.68       90.78      4.84 o 
   3   5   9      161.54      169.78      8.93 o 
   4   5   9       41.43       45.71      3.38 o 
   5   5   9       33.32       32.89      2.66 o 
   6   5   9        6.25        6.70      1.86 o 
   7   5   9       40.28       33.54      2.54 o 
 -14   0  10       52.12       53.82      4.61 o 
 -12   0  10      352.29      313.21     15.35 o 
 -10   0  10        2.87        6.60      2.52 o 
  -8   0  10      746.58      729.87     12.47 o 
  -4   0  10       11.85       16.12      3.09 o 
  -2   0  10      117.43      191.08      5.65 o 
   0   0  10      117.18       72.88     12.26 o 
   2   0  10      455.31      416.25     10.03 o 
   4   0  10     6446.02     7253.21     61.44 o 
   6   0  10       34.93       26.63      4.26 o 
   8   0  10      582.43      576.97     11.68 o 
  10   0  10      117.29      131.63      7.69 o 
  12   0  10      461.82      469.78     14.78 o 
  14   0  10       49.45       43.18      3.58 o 
 -14   1  10       18.53       16.97      2.03 o 
 -13   1  10      313.82      316.50      8.27 o 
 -12   1  10       15.14       18.54      3.54 o 
 -11   1  10       30.82       26.12      2.95 o 
 -10   1  10      104.36      112.99      5.53 o 
  -9   1  10       52.57       43.01      3.74 o 
  -8   1  10      218.31      238.25      7.50 o 
  -7   1  10      238.85      220.28      6.15 o 
  -6   1  10      143.68      182.17      7.08 o 
  -5   1  10      607.71      520.49     16.42 o 
  -4   1  10       17.06       21.21      3.53 o 
  -3   1  10       47.71       67.89      5.52 o 
  -2   1  10       51.28       41.15      4.23 o 
  -1   1  10     1139.76     1197.12     21.57 o 
   0   1  10      395.04      454.44      9.26 o 
   1   1  10     2431.14     2651.90     23.43 o 
   2   1  10      435.82      497.19     10.64 o 
   3   1  10      129.66      109.70      7.18 o 
   4   1  10       42.97       50.53      4.78 o 
   5   1  10      454.79      473.76     11.82 o 
   6   1  10      115.74      117.64      9.25 o 
   7   1  10        1.92        3.53      2.48 o 
   8   1  10      115.50      114.31      4.75 o 
   9   1  10      957.71      952.97     16.50 o 
  10   1  10      705.06      742.54     17.46 o 
  11   1  10      120.11      121.75      4.85 o 
  12   1  10      227.34      225.53      7.94 o 
  13   1  10      177.44      183.99      9.41 o 
  14   1  10       25.67       21.70      2.71 o 
 -13   2  10        0.51        0.80      1.32 o 
 -12   2  10      194.97      192.64      8.65 o 
 -11   2  10        0.52        1.61      1.70 o 
 -10   2  10       40.60       41.30      4.06 o 
  -9   2  10       50.53       61.96      4.95 o 
  -8   2  10      812.82      791.83     16.80 o 
  -7   2  10      417.67      419.19      8.45 o 
  -6   2  10       55.38       58.54      3.70 o 
  -5   2  10      759.46      763.97     21.04 o 
  -4   2  10      147.89      172.90      9.73 o 
  -3   2  10      174.14      161.03      9.21 o 
  -2   2  10       74.76       78.33      6.52 o 
  -1   2  10       22.40       20.81      3.77 o 
   0   2  10     1226.10     1148.81     24.95 o 
   1   2  10      592.62      634.13     19.15 o 
   2   2  10      774.60      722.39     21.02 o 
   3   2  10        6.00       10.24      3.37 o 
   4   2  10       13.12       13.38      3.53 o 
   5   2  10       97.23       99.41      5.06 o 
   6   2  10      390.79      366.97     12.16 o 
   7   2  10      184.71      162.37      8.05 o 
   8   2  10      650.57      642.37     16.16 o 
   9   2  10      778.54      785.26     17.95 o 
  10   2  10      123.55      125.60      7.12 o 
  11   2  10      255.62      255.68      9.27 o 
  12   2  10        6.59        7.24      2.93 o 
  13   2  10       30.50       25.30      3.32 o 
 -12   3  10       75.81       75.21      7.36 o 
 -11   3  10       16.63       20.10      3.39 o 
 -10   3  10      107.59      106.29      5.31 o 
  -9   3  10      402.49      421.76     11.04 o 
  -8   3  10       38.20       36.35      3.76 o 
  -7   3  10      561.71      561.92     13.44 o 
  -6   3  10      118.79      112.05      6.16 o 
  -5   3  10     2766.54     2640.60     37.12 o 
  -4   3  10     1504.11     1456.22     98.80 o 
  -3   3  10       30.29       37.58      5.14 o 
  -2   3  10      475.26      479.52     17.41 o 
  -1   3  10       95.04       94.84      4.65 o 
   0   3  10      189.30      179.28      5.56 o 
   1   3  10       14.54       16.11      1.94 o 
   2   3  10       54.68       58.21      3.32 o 
   3   3  10      240.11      252.67      6.74 o 
   4   3  10     1375.61     1426.98     15.88 o 
   5   3  10      194.81      202.87     12.57 o 
   6   3  10      571.22      578.35     21.14 o 
   7   3  10       76.73       86.05      8.39 o 
   8   3  10       96.43       94.29      8.76 o 
   9   3  10       77.05       79.32      7.79 o 
  10   3  10      235.24      254.20     12.40 o 
  11   3  10       55.39       55.35      5.25 o 
  12   3  10      197.67      179.99      6.59 o 
 -10   4  10        0.37        0.49      1.26 o 
  -9   4  10       26.84       25.09      3.35 o 
  -8   4  10       82.75       82.99      5.90 o 
  -7   4  10      127.32      127.32      7.49 o 
  -6   4  10      114.16      129.69      7.59 o 
  -4   4  10      152.44      154.35      7.70 o 
  -3   4  10      181.75      190.07      7.02 o 
  -2   4  10      278.88      281.88      8.47 o 
  -1   4  10      347.77      337.61      9.23 o 
   0   4  10      375.85      389.19      9.85 o 
   1   4  10       23.42       18.72      2.46 o 
   2   4  10      579.71      583.02     13.98 o 
   3   4  10        9.57       11.08      2.40 o 
   4   4  10       43.79       48.25      6.41 o 
   5   4  10       89.60      102.92      8.60 o 
   6   4  10      343.71      332.22     15.17 o 
   7   4  10      358.77      337.88      8.55 o 
   8   4  10      273.51      285.71     12.08 o 
   9   4  10       57.32       55.17      4.94 o 
  10   4  10       73.85       79.51      4.64 o 
  -7   5  10      158.70      141.59      5.56 o 
  -6   5  10       31.27       31.28      2.38 o 
  -5   5  10        8.95        9.50      1.78 o 
  -4   5  10      301.16      289.90      7.99 o 
  -3   5  10      110.04      111.48     11.44 o 
  -2   5  10        0.96        1.28      1.41 o 
  -1   5  10     1327.70     1342.81     18.03 o 
   0   5  10        2.21       -2.37      2.37 o 
   1   5  10        0.88        0.30      1.55 o 
   2   5  10      213.63      211.96      9.98 o 
   3   5  10       12.22       17.19      3.23 o 
   4   5  10      310.62      306.25      7.75 o 
   5   5  10       16.19       18.94      1.97 o 
   6   5  10      175.68      154.43     16.76 o 
 -13   0  11      194.15      205.90     10.32 o 
 -11   0  11      231.92      250.34     11.33 o 
  -9   0  11      209.08      199.09     21.53 o 
  -7   0  11      470.69      472.31     14.58 o 
  -5   0  11        3.14        8.98      2.78 o 
  -3   0  11       89.34       81.75      5.98 o 
  -1   0  11      145.88      121.20      4.31 o 
   1   0  11     1763.53     1750.61     16.53 o 
   3   0  11     2377.94     2488.67     36.18 o 
   5   0  11        8.82       21.07      4.19 o 
   7   0  11       26.30       25.18      3.42 o 
   9   0  11      754.79      779.01     17.53 o 
  11   0  11      799.36      821.14     26.08 o 
  13   0  11      406.27      415.33     12.25 o 
 -14   1  11      208.65      205.87      7.56 o 
 -13   1  11       74.09       78.31      7.69 o 
 -12   1  11      591.29      645.84     14.89 o 
 -11   1  11       10.30        9.92      4.59 o 
 -10   1  11       10.65       13.17      2.82 o 
  -9   1  11        9.13        9.96      2.69 o 
  -8   1  11       28.91       32.39      3.92 o 
  -7   1  11       29.46       20.05      2.47 o 
  -6   1  11      149.51      154.50      5.77 o 
  -5   1  11        2.28        5.25      2.34 o 
  -4   1  11     1348.47     1341.30     26.24 o 
  -3   1  11       14.07       16.40      3.07 o 
  -2   1  11      899.68      909.65     19.95 o 
  -1   1  11      189.64      204.19      9.38 o 
   0   1  11      913.91      871.73     18.36 o 
   1   1  11      133.14      149.17      5.81 o 
   2   1  11      128.48       91.27      4.76 o 
   3   1  11      170.91      193.38      7.24 o 
   4   1  11      446.04      438.63     20.39 o 
   5   1  11      236.80      276.95     14.34 o 
   6   1  11       77.02       96.50      4.25 o 
   7   1  11      813.73      862.52     12.56 o 
   8   1  11      588.48      583.15     12.74 o 
   9   1  11      867.85      916.06     16.15 o 
  10   1  11      301.21      309.99      9.36 o 
  11   1  11        3.16        6.64      1.90 o 
  12   1  11      100.24       97.04      8.24 o 
  13   1  11       87.19       99.23      6.36 o 
 -13   2  11       36.48       32.50      3.08 o 
 -12   2  11       33.15       28.57      3.68 o 
 -11   2  11      195.46      198.53      7.28 o 
 -10   2  11      549.73      557.09     13.23 o 
  -9   2  11       29.78       36.94      4.12 o 
  -8   2  11      141.55      135.02      7.30 o 
  -7   2  11     1311.97     1358.37     29.70 o 
  -6   2  11      255.62      268.20      7.84 o 
  -5   2  11      121.11      112.72      5.68 o 
  -4   2  11      244.54      250.10     12.05 o 
  -3   2  11       10.29        7.41      2.64 o 
  -2   2  11       57.08       68.55      6.32 o 
  -1   2  11        4.17        2.24      1.76 o 
   0   2  11        5.23        3.61      2.24 o 
   1   2  11     1874.07     1946.14     33.94 o 
   2   2  11       13.32       14.77      3.58 o 
   3   2  11      438.08      417.97     16.69 o 
   4   2  11      406.59      418.45     13.21 o 
   5   2  11       39.86       32.95      5.68 o 
   6   2  11      228.43      205.56      7.21 o 
   7   2  11       90.63       90.25      6.13 o 
   8   2  11      156.34      165.49      8.35 o 
   9   2  11      169.06      175.94      8.41 o 
  10   2  11      108.34       95.85      7.27 o 
  11   2  11      255.01      259.92      8.80 o 
  12   2  11       31.38       31.77      4.17 o 
  13   2  11        4.16        2.45      1.42 o 
 -12   3  11      106.25       98.37      4.84 o 
 -11   3  11      155.58      175.03      7.95 o 
 -10   3  11       48.68       50.98      5.21 o 
  -9   3  11      318.40      350.06     13.68 o 
  -8   3  11      100.55       96.46      7.73 o 
  -7   3  11      500.36      489.32     16.83 o 
  -6   3  11      606.35      610.37     18.49 o 
  -5   3  11       25.83       23.08      4.34 o 
  -3   3  11      591.65      623.89     19.71 o 
  -2   3  11      389.69      416.03     13.85 o 
  -1   3  11      229.03      226.08      8.08 o 
   0   3  11       65.25       50.14      3.13 o 
   1   3  11        8.47        8.04      1.54 o 
   2   3  11      779.74      762.25     17.12 o 
   3   3  11        7.52       10.24      1.70 o 
   4   3  11      790.20      825.12     18.77 o 
   5   3  11        3.72        0.66      2.83 o 
   6   3  11        9.82        8.59      4.01 o 
   7   3  11      566.72      551.91     20.03 o 
   8   3  11      326.16      349.03     15.76 o 
   9   3  11        6.23        7.18      3.42 o 
  10   3  11      351.40      383.44     14.27 o 
  11   3  11       46.98       46.33      4.54 o 
 -10   4  11        3.84        1.85      0.85 o 
  -9   4  11       78.77       69.90      3.28 o 
  -8   4  11      202.99      207.70      8.43 o 
  -7   4  11       18.40       16.02      2.15 o 
  -6   4  11       33.60       32.29      2.85 o 
  -5   4  11      740.72      736.89     15.32 o 
  -4   4  11       33.03       32.32      3.06 o 
  -3   4  11      370.50      375.69      9.57 o 
  -2   4  11     1007.39      989.60     15.52 o 
  -1   4  11       55.79       55.73      3.96 o 
   0   4  11      693.85      684.11     12.88 o 
   1   4  11       13.48        7.16      1.92 o 
   2   4  11      143.58      140.78      6.83 o 
   3   4  11        3.30        5.38      2.02 o 
   4   4  11       22.09       23.13      4.66 o 
   5   4  11       12.68       15.36      3.76 o 
   6   4  11      409.99      421.71     14.41 o 
   7   4  11        5.45        8.66      2.83 o 
   8   4  11      508.41      528.28     15.36 o 
   9   4  11      548.04      559.44     13.81 o 
  -6   5  11       39.39       32.10      2.08 o 
  -5   5  11       70.67       65.29      3.27 o 
  -4   5  11       97.00       93.37      4.23 o 
  -3   5  11       66.51       63.35      3.70 o 
  -2   5  11        5.84        2.59      1.77 o 
  -1   5  11       18.04       16.10      6.01 o 
   0   5  11        6.85        7.76      2.68 o 
   1   5  11      542.15      564.63     10.78 o 
   2   5  11      437.77      453.40     13.83 o 
   3   5  11       22.24       24.73      3.40 o 
   4   5  11       37.47       39.54      2.72 o 
   5   5  11      392.86      393.78      7.12 o 
 -14   0  12       69.10       68.85      4.23 o 
 -12   0  12      423.43      462.98     16.90 o 
 -10   0  12     1297.54     1288.21     20.65 o 
  -8   0  12       49.09       49.48      6.09 o 
  -6   0  12      221.43      204.49     11.06 o 
  -4   0  12     1784.78     1748.59     29.69 o 
  -2   0  12      352.13      307.70     11.22 o 
   0   0  12      365.65      363.17      8.12 o 
   2   0  12      528.71      464.55     15.29 o 
   4   0  12       59.70       37.42      5.15 o 
   6   0  12       49.03       63.64      5.08 o 
   8   0  12       12.25       15.29      4.24 o 
  10   0  12     1238.92     1303.20     21.45 o 
  12   0  12     5274.15     5465.83     37.06 o 
 -14   1  12       27.76       23.72      2.39 o 
 -13   1  12      269.92      272.70      7.21 o 
 -12   1  12       58.79       58.53      3.26 o 
 -11   1  12      141.55      148.91      6.78 o 
 -10   1  12        0.14        0.17      2.00 o 
  -9   1  12        3.01        2.51      3.45 o 
  -8   1  12      103.53      114.98      6.78 o 
  -7   1  12       37.86       44.36      3.47 o 
  -6   1  12       41.54       38.82      3.20 o 
  -5   1  12      575.21      559.76     18.19 o 
  -4   1  12      180.95      188.36     10.33 o 
  -3   1  12     1961.58     1908.73     31.25 o 
  -2   1  12       41.12       58.07      5.45 o 
  -1   1  12     1698.29     1762.28     28.28 o 
   0   1  12       17.42       12.29      2.82 o 
   1   1  12       44.64       48.59      3.56 o 
   2   1  12      323.21      304.71      8.82 o 
   3   1  12     1062.79     1050.73     16.93 o 
   4   1  12       30.67       27.25      5.03 o 
   5   1  12      901.73      902.84     12.69 o 
   6   1  12      874.95      902.46     11.48 o 
   7   1  12       18.14       19.58      2.65 o 
   8   1  12        4.08        4.84      1.76 o 
   9   1  12     1135.97     1184.59     18.15 o 
  10   1  12       96.88       96.57      5.24 o 
  11   1  12        2.41        2.93      2.02 o 
  13   1  12       12.60       11.62      2.26 o 
 -13   2  12       40.22       35.36      2.88 o 
 -12   2  12      111.78      135.64      4.94 o 
 -11   2  12        8.50        7.90      1.95 o 
 -10   2  12      336.76      358.61     17.35 o 
  -9   2  12       38.00       41.32      4.13 o 
  -8   2  12       30.31       32.48      3.97 o 
  -7   2  12     1279.07     1311.63     22.27 o 
  -6   2  12     2420.05     2346.11     29.19 o 
  -5   2  12       75.40       73.12      4.22 o 
  -4   2  12      754.75      739.31     12.66 o 
  -3   2  12       83.51       90.03      7.38 o 
  -2   2  12        2.57        3.72      2.43 o 
  -1   2  12        1.38        3.92      2.28 o 
   0   2  12       10.82        9.13      2.63 o 
   1   2  12      134.60      144.83      9.52 o 
   2   2  12       44.66       33.00      2.97 o 
   3   2  12       11.54       10.22      1.75 o 
   4   2  12      558.51      540.69     11.16 o 
   5   2  12      136.45      130.64      5.72 o 
   6   2  12      302.65      288.97     10.66 o 
   7   2  12       70.47       71.32      5.47 o 
   8   2  12      319.89      338.96     11.56 o 
   9   2  12      392.76      439.45     16.44 o 
  10   2  12       32.85       32.26      3.61 o 
  11   2  12      103.86      112.92      7.88 o 
 -12   3  12       53.96       55.25      3.19 o 
 -11   3  12       55.49       51.43      4.18 o 
 -10   3  12      397.88      436.06     13.29 o 
  -9   3  12       16.24       11.83      3.17 o 
  -8   3  12      189.69      201.69     10.54 o 
  -7   3  12      558.63      580.34     17.94 o 
  -6   3  12        0.35       -1.35      2.95 o 
  -5   3  12       34.43       21.74      4.06 o 
  -2   3  12       24.23       34.30      6.03 o 
  -1   3  12        3.06        5.90      3.41 o 
   0   3  12      183.97      170.62      8.60 o 
   1   3  12      303.90      273.91      8.01 o 
   2   3  12       90.02       97.76      4.84 o 
   3   3  12     1231.17     1251.38     23.25 o 
   4   3  12      106.95      100.51      9.08 o 
   5   3  12      463.22      468.08     19.01 o 
   6   3  12       57.25       62.69      7.12 o 
   7   3  12        0.43       -1.38      2.56 o 
   8   3  12      147.06      146.45      9.96 o 
   9   3  12      268.41      277.57     12.65 o 
  10   3  12        0.22        1.74      2.09 o 
  11   3  12      226.16      244.85      8.81 o 
 -10   4  12     1015.50      702.03     11.90 o 
  -9   4  12       43.23       37.71      2.38 o 
  -8   4  12       15.22       16.74      2.06 o 
  -7   4  12      283.21      273.64      7.85 o 
  -6   4  12       61.26       60.86      4.10 o 
  -5   4  12        5.66        4.93      1.45 o 
  -4   4  12        9.09        6.93      1.76 o 
  -3   4  12      496.73      498.51     10.58 o 
  -2   4  12      485.29      509.57     10.84 o 
  -1   4  12       53.11       60.98      3.95 o 
   0   4  12        3.91        4.99      1.65 o 
   1   4  12      151.82      173.39      6.34 o 
   2   4  12      154.38      152.26      6.83 o 
   3   4  12      175.58      169.32     11.07 o 
   4   4  12      116.59      129.87      9.49 o 
   5   4  12       25.26       22.25      4.28 o 
   6   4  12      304.71      288.59     12.49 o 
   7   4  12      130.79      150.14      8.61 o 
   8   4  12        0.61        1.68      1.72 o 
   9   4  12      115.42      151.45      6.48 o 
  -5   5  12       75.31       58.13      2.58 o 
  -4   5  12      281.75      267.63      6.06 o 
  -3   5  12      114.95      108.96      5.66 o 
  -2   5  12        1.61       -0.29      2.12 o 
  -1   5  12        4.18       -0.31      3.57 o 
   0   5  12      854.81      826.96     19.95 o 
   1   5  12        9.16        2.56      1.99 o 
   2   5  12      272.95      265.05      9.86 o 
   3   5  12       25.50       25.29      2.20 o 
   4   5  12        0.16       -0.97      0.97 o 
   5   5  12       19.49       17.05      1.39 o 
 -13   0  13       72.45       71.17     11.92 o 
 -11   0  13      491.34      498.10     18.64 o 
  -9   0  13     1609.90     1559.18     32.53 o 
  -7   0  13      529.28      469.95     10.53 o 
  -5   0  13      246.62      220.17      8.48 o 
  -3   0  13      680.01      707.71     18.33 o 
  -1   0  13     3201.53     3085.48     34.25 o 
   1   0  13      244.81      234.51     10.43 o 
   3   0  13      138.40      174.20     10.41 o 
   5   0  13     1173.50     1160.92     22.60 o 
   7   0  13      168.87      153.75     12.16 o 
   9   0  13      247.27      241.72     14.89 o 
  11   0  13      241.04      239.79     10.52 o 
 -13   1  13      186.45      192.55     11.98 o 
 -12   1  13      201.73      221.43      7.45 o 
 -11   1  13      104.43       96.85      4.44 o 
 -10   1  13      377.04      393.75      9.08 o 
  -9   1  13        3.39        4.47      1.75 o 
  -8   1  13      144.30      153.47      7.71 o 
  -7   1  13      165.84      155.06      6.40 o 
  -6   1  13        2.33        2.58      1.31 o 
  -5   1  13      343.92      348.22      6.82 o 
  -4   1  13     1257.35     1210.82     13.82 o 
  -3   1  13      195.70      169.28      9.81 o 
  -2   1  13     1009.23      995.53     22.65 o 
  -1   1  13        7.38        4.48      1.94 o 
   0   1  13     1229.27     1306.03     24.76 o 
   1   1  13      180.44      147.26      6.10 o 
   2   1  13        3.62        5.86      1.60 o 
   3   1  13      112.15       99.48      8.42 o 
   4   1  13      397.29      350.95      8.96 o 
   5   1  13       48.02       58.72      3.09 o 
   6   1  13      530.43      532.64     12.55 o 
   7   1  13      198.39      211.85      7.97 o 
   8   1  13      418.50      444.77     11.03 o 
   9   1  13        3.10        1.42      1.78 o 
  10   1  13        5.57        5.70      1.84 o 
  11   1  13      351.57      363.92      8.35 o 
  12   1  13      586.09      565.69     14.57 o 
 -12   2  13       15.50       18.63      1.86 o 
 -11   2  13       47.92       53.30      3.61 o 
 -10   2  13       38.50       35.44      2.81 o 
  -9   2  13      268.76      292.26      9.95 o 
  -8   2  13        3.15        3.11      2.28 o 
  -7   2  13        7.90        7.79      2.49 o 
  -6   2  13        0.42        0.30      3.48 o 
  -5   2  13      104.99      103.63      6.40 o 
  -4   2  13       44.27       48.89      3.35 o 
  -3   2  13     1533.73     1437.61     19.98 o 
  -2   2  13      664.91      669.97     14.59 o 
  -1   2  13      526.09      500.60     10.36 o 
   0   2  13        3.37        5.15      1.60 o 
   1   2  13       36.72       35.61      3.04 o 
   2   2  13      209.46      178.30      5.74 o 
   3   2  13       44.33       47.70      3.18 o 
   4   2  13      398.34      366.02     12.83 o 
   5   2  13      682.74      705.31     16.46 o 
   6   2  13       40.32       51.32      5.34 o 
   7   2  13      406.68      430.17     12.82 o 
   8   2  13       35.08       33.71      3.91 o 
   9   2  13       29.42       26.32      3.27 o 
  10   2  13       11.28       11.37      2.34 o 
  11   2  13       69.80       62.70      5.40 o 
  12   2  13        4.64        1.17      1.57 o 
 -11   3  13      114.29      121.77      5.52 o 
 -10   3  13      191.13      221.33      8.85 o 
  -9   3  13        4.01        6.61      2.87 o 
  -8   3  13     1417.49     1547.71     27.08 o 
  -7   3  13       73.81       84.33      6.92 o 
  -6   3  13        0.47        5.36      2.77 o 
  -5   3  13      356.01      367.92     13.84 o 
  -3   3  13        3.12        6.00      3.67 o 
  -2   3  13       36.49       41.21      6.54 o 
  -1   3  13        3.59        3.35      2.36 o 
   0   3  13       27.87       21.60      3.79 o 
   1   3  13      250.45      275.70     11.01 o 
   2   3  13       55.20       60.70      5.33 o 
   3   3  13        0.47        2.36      2.20 o 
   4   3  13      339.79      333.84     16.08 o 
   5   3  13        2.56        2.76      2.73 o 
   6   3  13      592.03      582.05     19.97 o 
   7   3  13       85.42       88.17      7.83 o 
   8   3  13      169.42      183.90     10.50 o 
   9   3  13       79.45       85.52      6.68 o 
  10   3  13      215.94      216.24      9.07 o 
  11   3  13      224.20      196.61      6.67 o 
  -9   4  13        2.55        4.18      1.54 o 
  -8   4  13       31.49       29.52      2.14 o 
  -7   4  13        6.78        7.48      2.79 o 
  -6   4  13      163.91      179.61     10.14 o 
  -5   4  13        3.88        3.97      2.04 o 
  -4   4  13      102.71       96.74      5.50 o 
  -3   4  13      301.57      288.11     10.38 o 
  -2   4  13        0.22       -0.59      1.36 o 
  -1   4  13      362.20      365.40      8.78 o 
   0   4  13      150.49      156.35      5.82 o 
   1   4  13        0.75        0.19      1.32 o 
   2   4  13       83.54      103.62      8.79 o 
   3   4  13      467.78      481.32     17.77 o 
   4   4  13      149.93      169.66     10.30 o 
   5   4  13      328.67      325.28      8.35 o 
   6   4  13      327.01      329.07     12.56 o 
   7   4  13        0.73        1.40      1.69 o 
   8   4  13        2.82        4.42      1.69 o 
  -5   5  13      290.67      191.69      6.24 o 
  -4   5  13      103.66       89.01      5.04 o 
  -3   5  13       28.54       26.35      1.83 o 
  -2   5  13        8.24        7.01      1.37 o 
  -1   5  13       44.85       37.68      3.86 o 
   0   5  13      205.19      195.31      8.31 o 
   1   5  13      185.29      198.87      8.22 o 
   2   5  13       28.13       26.27      3.08 o 
   3   5  13       18.89       16.66      1.67 o 
   4   5  13        7.85        7.16      1.01 o 
 -12   0  14       85.56       99.67      4.68 o 
 -10   0  14     1088.97     1094.30     28.27 o 
  -8   0  14      144.07      186.55     12.58 o 
  -6   0  14      233.40      189.35     12.64 o 
  -4   0  14       71.38       58.62      3.79 o 
  -2   0  14     3866.61     3562.57     39.74 o 
   0   0  14      473.61      469.65     14.17 o 
   2   0  14      415.74      485.70     16.58 o 
   4   0  14      206.97      184.36      8.06 o 
   6   0  14      683.18      752.77     26.15 o 
   8   0  14      199.05      230.69     14.54 o 
  10   0  14      348.95      384.61     17.06 o 
 -13   1  14        1.71        3.38      0.89 o 
 -12   1  14        0.06        0.59      1.24 o 
 -11   1  14       33.69       30.24      3.22 o 
 -10   1  14        7.65        7.19      1.54 o 
  -9   1  14      314.50      308.41      7.33 o 
  -8   1  14      223.16      182.77      5.94 o 
  -7   1  14     1741.37     1619.52     17.42 o 
  -6   1  14      133.26      121.73      4.91 o 
  -5   1  14       57.08       51.94      2.88 o 
  -4   1  14     1097.85     1067.02     13.44 o 
  -3   1  14       54.92       47.89      2.95 o 
  -2   1  14       80.70       72.75      4.15 o 
  -1   1  14        3.69        4.57      1.97 o 
   0   1  14        0.62        0.99      2.79 o 
   1   1  14      852.87      835.16     19.08 o 
   2   1  14      143.83      136.40      7.12 o 
   3   1  14       30.92       25.99      2.29 o 
   4   1  14        4.27       -1.08      1.12 o 
   5   1  14      174.93      160.78      6.48 o 
   6   1  14        7.73        6.12      2.03 o 
   7   1  14      827.53      842.72     14.89 o 
   8   1  14       69.68       75.89      4.62 o 
   9   1  14      452.76      484.78     10.84 o 
  10   1  14        8.80        8.72      1.78 o 
  11   1  14       24.67       21.69      2.72 o 
  12   1  14        8.91       13.61      2.45 o 
 -12   2  14       17.65       16.12      2.48 o 
 -11   2  14      190.64      218.31      8.56 o 
 -10   2  14      177.21      184.92      7.48 o 
  -9   2  14       28.12       29.19      3.12 o 
  -8   2  14       56.47       57.19      6.40 o 
  -7   2  14       52.98       63.50      6.78 o 
  -6   2  14     1441.84     1519.75     30.47 o 
  -5   2  14      318.06      359.03     10.69 o 
  -4   2  14      927.04      836.59     16.08 o 
  -3   2  14       67.44       68.28      5.83 o 
  -2   2  14      429.44      408.70      9.63 o 
  -1   2  14       40.95       40.09      3.70 o 
   0   2  14      577.00      559.04     11.25 o 
   1   2  14      635.41      579.00     10.27 o 
   2   2  14       68.48       56.21      3.41 o 
   3   2  14      124.68      134.57      6.18 o 
   4   2  14        3.47        1.90      1.80 o 
   5   2  14       64.78       62.69      5.10 o 
   6   2  14      245.75      235.32     14.21 o 
   7   2  14       12.12       14.03      3.50 o 
   8   2  14      232.85      245.02      9.16 o 
   9   2  14       13.16       14.04      2.86 o 
  10   2  14       52.76       58.79      3.84 o 
  11   2  14        3.08        6.28      2.08 o 
 -11   3  14       54.53       36.82      2.94 o 
 -10   3  14        3.87        3.40      1.20 o 
  -9   3  14      863.98      927.63     18.26 o 
  -8   3  14      606.16      652.24     16.61 o 
  -7   3  14      121.75      118.71      7.60 o 
  -6   3  14      735.07      768.96     19.23 o 
  -5   3  14       67.47       65.94      5.99 o 
  -4   3  14        1.84        5.11      3.27 o 
  -3   3  14      183.07      173.85     12.16 o 
  -2   3  14       19.02       16.91      4.64 o 
  -1   3  14      122.72      129.08      8.04 o 
   0   3  14       28.75       22.42      3.72 o 
   1   3  14     1094.33     1057.41     22.81 o 
   2   3  14      135.51      123.18      7.49 o 
   3   3  14        6.10        2.84      2.34 o 
   4   3  14      485.56      429.22     17.69 o 
   5   3  14      199.71      204.08     11.96 o 
   6   3  14       83.50       86.41      7.48 o 
   7   3  14      299.37      334.32     13.98 o 
   8   3  14       65.49       63.79      5.95 o 
   9   3  14       68.57       77.25      5.77 o 
  10   3  14      272.68      292.47      9.12 o 
  -8   4  14       45.93       42.05      3.82 o 
  -7   4  14      124.56      134.74      7.48 o 
  -6   4  14       68.51       70.30      4.02 o 
  -5   4  14      290.95      313.27      9.22 o 
  -4   4  14      145.74      146.35      7.38 o 
  -3   4  14      608.98      595.66     19.67 o 
  -2   4  14     1034.90     1078.61     23.25 o 
  -1   4  14       22.43       18.77      3.93 o 
   0   4  14      163.34      155.76      5.37 o 
   1   4  14       70.18       69.57      6.70 o 
   2   4  14       20.02       18.38      4.05 o 
   3   4  14       42.43       47.68      5.71 o 
   4   4  14       62.37       62.11      6.08 o 
   5   4  14        0.57       -0.54      2.09 o 
   6   4  14       82.26       86.19      6.15 o 
   7   4  14       69.11       74.91      5.15 o 
   8   4  14       62.91       72.57      4.24 o 
  -3   5  14        3.07        3.98      1.33 o 
  -2   5  14       25.67       21.33      2.65 o 
  -1   5  14      194.29      180.12      7.09 o 
   0   5  14       17.19       14.04      2.28 o 
   1   5  14      116.77      117.39      5.61 o 
   2   5  14      222.33      222.75      5.05 o 
   3   5  14      276.13      262.71      7.05 o 
 -11   0  15      117.08      112.88      5.51 o 
  -9   0  15      315.28      274.70     14.51 o 
  -7   0  15        5.65        9.76      3.82 o 
  -5   0  15      340.94      340.66     12.00 o 
  -3   0  15      145.57      158.83     11.55 o 
  -1   0  15     4384.12     4311.63     56.12 o 
   1   0  15      133.07      138.48      6.59 o 
   3   0  15       17.00        9.78      4.79 o 
   5   0  15      149.72      138.43     11.58 o 
   7   0  15      486.18      514.44     21.59 o 
   9   0  15      512.38      549.73     20.64 o 
  11   0  15       26.09       28.70      4.12 o 
 -12   1  15      252.50      244.60      8.09 o 
 -11   1  15       10.81       13.21      2.24 o 
 -10   1  15        0.63        0.54      1.36 o 
  -9   1  15       48.47       49.39      3.03 o 
  -8   1  15      861.48      841.15     12.20 o 
  -7   1  15      294.65      265.50      7.13 o 
  -6   1  15      257.24      274.59      7.24 o 
  -5   1  15      360.64      365.31      9.70 o 
  -4   1  15       26.27       24.28      2.12 o 
  -3   1  15      957.39      964.32     15.24 o 
  -2   1  15      281.23      290.66      8.26 o 
  -1   1  15      137.37      136.64      5.60 o 
   0   1  15       46.65       42.34      4.28 o 
   1   1  15      167.02      152.89      5.79 o 
   2   1  15     1008.30      972.07     12.74 o 
   3   1  15        6.59        4.97      1.63 o 
   4   1  15       10.38       21.71      2.19 o 
   5   1  15      153.88      155.53      6.28 o 
   6   1  15       84.20       90.51      4.96 o 
   7   1  15       30.09       30.10      2.98 o 
   8   1  15      139.09      143.68      5.92 o 
   9   1  15        0.74       -1.40      1.70 o 
  10   1  15      168.46      174.37      5.43 o 
  11   1  15        1.10        2.42      1.78 o 
 -11   2  15      342.86      371.95     11.64 o 
 -10   2  15        7.67        8.55      1.74 o 
  -9   2  15      197.89      217.04     10.46 o 
  -8   2  15        2.39        2.63      2.73 o 
  -7   2  15      199.12      208.64     11.30 o 
  -6   2  15      548.96      574.37     18.53 o 
  -5   2  15     2524.78     2376.44     44.69 o 
  -4   2  15      812.06      756.26     13.77 o 
  -3   2  15      199.45      190.24      6.90 o 
  -2   2  15     1140.13     1115.22     20.27 o 
  -1   2  15       48.11       51.61      6.01 o 
   0   2  15       96.94       96.34      8.08 o 
   1   2  15      389.05      423.43     10.64 o 
   2   2  15        4.09        2.16      1.60 o 
   3   2  15      332.90      323.70     11.39 o 
   4   2  15       57.82       76.17      4.68 o 
   5   2  15       70.26       72.09      5.40 o 
   6   2  15       14.49       15.20      2.79 o 
   7   2  15      177.11      182.56      7.85 o 
   8   2  15       48.39       47.48      3.99 o 
   9   2  15      232.46      257.97      8.00 o 
  10   2  15        0.08        1.11      1.02 o 
 -10   3  15      134.62      124.37      5.78 o 
  -9   3  15      353.21      348.56      7.61 o 
  -8   3  15      251.65      252.41      9.71 o 
  -7   3  15      115.72      115.32      4.39 o 
  -6   3  15       18.19       23.46      2.87 o 
  -5   3  15      579.94      595.20     20.79 o 
  -4   3  15        3.32        2.43      2.81 o 
  -3   3  15      364.28      369.09     17.12 o 
  -2   3  15       24.37       26.05      3.94 o 
  -1   3  15      274.65      260.66     15.34 o 
   0   3  15      987.95      931.49     23.86 o 
   1   3  15      502.52      471.74     14.11 o 
   2   3  15      152.46      144.51      7.86 o 
   3   3  15       18.70       17.88      3.09 o 
   4   3  15       59.55       48.98      6.21 o 
   5   3  15      133.27      128.10      9.06 o 
   6   3  15       19.92       22.31      3.93 o 
   7   3  15      357.95      383.62     13.83 o 
   8   3  15      101.26       95.56      6.50 o 
   9   3  15      126.89      133.82      6.55 o 
  -8   4  15        1.82        1.50      1.03 o 
  -7   4  15      442.02      438.73     11.92 o 
  -6   4  15        2.90        3.30      1.19 o 
  -5   4  15      115.01      121.84      5.38 o 
  -4   4  15      217.44      222.53      7.91 o 
  -3   4  15       49.52       40.95      3.90 o 
  -2   4  15      704.51      737.54     33.38 o 
  -1   4  15       28.29       27.22      3.91 o 
   0   4  15        1.24        2.99      2.11 o 
   1   4  15       73.05       72.80      6.87 o 
   2   4  15       14.19       11.37      3.26 o 
   3   4  15      238.96      229.44     11.09 o 
   4   4  15      100.76       98.23      6.92 o 
   5   4  15       15.62       12.36      2.72 o 
   6   4  15        1.65        3.95      1.69 o 
   7   4  15       95.73      108.69      5.29 o 
  -1   5  15       93.06       72.52      3.82 o 
   0   5  15      189.96      142.45      5.26 o 
 -12   0  16      340.37      342.46      9.89 o 
 -10   0  16       61.67       68.54      4.60 o 
  -8   0  16       12.53       14.15      3.02 o 
  -6   0  16       98.82      113.48      7.19 o 
  -4   0  16       21.24       24.17      3.56 o 
  -2   0  16     1031.58      966.76     28.14 o 
   0   0  16     1496.67     1521.90     34.82 o 
   2   0  16     1510.53     1448.82     21.88 o 
   4   0  16      661.19      677.21     22.16 o 
   6   0  16        3.16        6.40      3.89 o 
   8   0  16      182.35      188.18     12.40 o 
  10   0  16      547.93      596.86     17.96 o 
 -12   1  16      103.28       91.36      4.49 o 
 -11   1  16      275.94      306.81      7.58 o 
 -10   1  16        2.24        3.74      1.14 o 
  -9   1  16        9.10       10.30      1.66 o 
  -8   1  16        9.24        9.62      2.06 o 
  -7   1  16       77.70       90.86      4.92 o 
  -6   1  16      424.64      363.26      8.57 o 
  -5   1  16      309.50      340.40      9.99 o 
  -4   1  16      296.25      300.73     11.54 o 
  -3   1  16     1986.26     1931.35     34.03 o 
  -2   1  16      384.33      379.69     12.63 o 
  -1   1  16      759.87      813.19     18.14 o 
   0   1  16      337.41      328.16     11.45 o 
   1   1  16     3086.48     3128.39     28.09 o 
   2   1  16       47.86       53.72      4.17 o 
   3   1  16       23.20       26.42      3.58 o 
   4   1  16       78.72       81.26      8.53 o 
   5   1  16      170.80      163.54      8.54 o 
   6   1  16       12.29       10.82      2.78 o 
   7   1  16        0.41       -1.06      1.58 o 
   8   1  16       28.09       25.30      2.59 o 
   9   1  16      118.57      118.20      6.12 o 
  10   1  16        0.37       -0.77      1.68 o 
  11   1  16      192.95      200.43      7.83 o 
 -11   2  16       44.98       48.17      3.63 o 
 -10   2  16      116.68      108.90     16.24 o 
  -9   2  16      247.95      255.07     11.70 o 
  -8   2  16       43.57       43.11      3.83 o 
  -7   2  16      186.34      194.48      7.80 o 
  -6   2  16     1686.53     1704.72     18.59 o 
  -5   2  16      164.85      135.38      4.78 o 
  -4   2  16        3.17        4.46      1.68 o 
  -3   2  16       10.51       12.74      2.03 o 
  -2   2  16       26.40       28.92      6.63 o 
  -1   2  16       25.74       21.56      3.14 o 
   0   2  16       16.75       14.72      2.60 o 
   1   2  16      452.32      479.90     11.36 o 
   2   2  16      830.95      792.93     14.53 o 
   3   2  16      201.96      172.21      8.23 o 
   4   2  16     2107.36     2106.88     35.29 o 
   5   2  16      153.40      164.65      7.60 o 
   6   2  16       60.33       51.41      4.28 o 
   7   2  16      186.31      218.24      8.01 o 
   8   2  16      324.54      312.06     13.52 o 
   9   2  16      103.61      101.14      4.43 o 
  10   2  16      316.74      276.24      7.84 o 
  -9   3  16        2.21        3.47      1.01 o 
  -8   3  16       80.75       69.86     13.76 o 
  -7   3  16       32.62       28.18      4.19 o 
  -6   3  16       68.62       74.80      7.01 o 
  -5   3  16      542.45      583.89     19.44 o 
  -4   3  16       34.86       31.75      5.43 o 
  -3   3  16      177.02      187.45      8.77 o 
  -2   3  16     1334.11     1267.38     22.64 o 
  -1   3  16       35.26       33.83      4.25 o 
   0   3  16      527.20      486.83     17.02 o 
   1   3  16       47.81       48.46      4.66 o 
   2   3  16      101.11       95.53      6.23 o 
   3   3  16       53.33       69.46      6.91 o 
   4   3  16       55.48       45.41      5.61 o 
   5   3  16       15.65       19.52      3.73 o 
   6   3  16       38.73       41.78      4.79 o 
   7   3  16       12.79       10.08      2.61 o 
   8   3  16        1.87        1.90      1.57 o 
  -7   4  16        0.79       -1.08      1.08 o 
  -6   4  16        2.15        2.93      1.58 o 
  -5   4  16       37.37       36.41      2.76 o 
  -4   4  16      403.87      408.55      9.63 o 
  -3   4  16        7.33        7.47      1.92 o 
  -2   4  16      340.54      345.60      9.97 o 
  -1   4  16       79.59       66.71      4.63 o 
   0   4  16        3.84       -0.01      2.42 o 
   1   4  16      429.64      459.07     15.31 o 
   2   4  16      182.92      212.91     10.19 o 
   3   4  16        0.69        2.15      1.94 o 
   4   4  16        9.49        8.50      2.26 o 
   5   4  16       10.89        7.38      1.97 o 
   6   4  16       87.65      102.19      5.08 o 
 -11   0  17      401.76      407.29     10.54 o 
  -9   0  17      600.95      591.19     13.15 o 
  -7   0  17      152.19      124.44      8.79 o 
  -5   0  17      197.60      162.72      8.38 o 
  -3   0  17      421.41      408.55     18.86 o 
  -1   0  17     6726.19     6763.59     75.19 o 
   1   0  17      428.71      396.87     17.78 o 
   3   0  17      988.84     1002.01     27.25 o 
   5   0  17      133.57      143.70     11.47 o 
   7   0  17      152.03      147.18     11.07 o 
   9   0  17       94.60      100.56      7.83 o 
 -11   1  17        8.19        9.03      2.10 o 
 -10   1  17      383.31      425.77      9.15 o 
  -9   1  17       16.21        9.51      1.66 o 
  -8   1  17       28.27       35.09      2.91 o 
  -7   1  17      193.31      177.72      6.42 o 
  -6   1  17       54.98       74.97      5.75 o 
  -5   1  17      161.16      154.87      8.24 o 
  -4   1  17     1911.46     1966.96     28.95 o 
  -3   1  17      414.46      419.62     13.51 o 
  -2   1  17      396.29      414.87     13.37 o 
  -1   1  17       63.37       62.50      5.49 o 
   0   1  17      601.66      597.99     15.63 o 
   1   1  17      980.87      962.76     15.80 o 
   2   1  17        0.95        0.49      1.94 o 
   3   1  17      204.18      214.79     13.32 o 
   4   1  17      255.29      268.32     10.74 o 
   5   1  17      185.83      174.09      8.60 o 
   6   1  17     1103.97     1106.31     20.83 o 
   7   1  17      146.59      161.76      7.74 o 
   8   1  17       20.99       14.43      4.11 o 
   9   1  17       34.18       32.41      3.05 o 
  10   1  17      483.54      456.01     17.96 o 
 -10   2  17       73.52       76.83      4.83 o 
  -9   2  17       35.90       32.51      3.33 o 
  -8   2  17       23.42       28.19      2.78 o 
  -7   2  17        8.64        7.15      1.95 o 
  -6   2  17       85.66       99.23      4.46 o 
  -5   2  17      443.73      413.48     10.50 o 
  -4   2  17        9.44        9.78      1.79 o 
  -3   2  17       66.31       80.65      6.18 o 
  -2   2  17      106.12      105.80      8.96 o 
  -1   2  17        8.11        7.59      4.41 o 
   0   2  17       15.76       11.61      2.15 o 
   1   2  17       52.88       43.76      3.65 o 
   2   2  17      204.55      171.45      6.73 o 
   3   2  17     2689.11     2669.33     25.31 o 
   4   2  17     1022.83     1008.45     21.58 o 
   5   2  17      175.93      191.35      7.70 o 
   6   2  17       11.35        9.42      1.94 o 
   7   2  17      136.47      141.45      5.89 o 
   8   2  17        0.43        0.77      2.13 o 
   9   2  17      134.18      130.73      5.80 o 
  -8   3  17      117.25      115.45      5.68 o 
  -7   3  17        6.03        4.58      1.51 o 
  -6   3  17       33.91       36.84      4.45 o 
  -5   3  17       56.79       58.48      4.46 o 
  -4   3  17      231.02      246.90      9.14 o 
  -3   3  17       51.70       42.87      4.25 o 
  -2   3  17      986.42      980.74     18.96 o 
  -1   3  17       56.61       52.53      4.74 o 
   0   3  17        1.22        3.64      2.16 o 
   1   3  17       50.13       37.91      3.95 o 
   2   3  17        1.61        3.71      1.95 o 
   3   3  17        5.94        5.99      2.65 o 
   4   3  17       52.44       61.79      5.77 o 
   5   3  17       41.67       40.97      4.53 o 
   6   3  17      346.73      364.78     11.83 o 
   7   3  17      248.74      252.79      8.85 o 
   8   3  17       50.04       56.78      3.48 o 
  -5   4  17       28.35       28.30      2.99 o 
  -4   4  17        0.41        2.33      1.13 o 
  -3   4  17       24.41       24.36      2.46 o 
  -2   4  17      111.30      116.13      5.23 o 
  -1   4  17       84.20       71.76      5.69 o 
   0   4  17      143.68      153.44      8.23 o 
   1   4  17       31.41       27.98      3.82 o 
   2   4  17      179.41      185.14      8.40 o 
   3   4  17      106.41      126.42      6.50 o 
   4   4  17        9.51       16.40      2.43 o 
   5   4  17      336.02      396.62      9.32 o 
 -10   0  18      174.61      158.74      7.43 o 
  -8   0  18      473.49      489.91     12.35 o 
  -6   0  18       84.74       79.77      8.49 o 
  -4   0  18     1399.53     1356.76     34.12 o 
  -2   0  18      834.47      816.22     26.70 o 
   0   0  18     2348.30     2329.81     43.73 o 
   2   0  18      228.43      220.02     12.92 o 
   4   0  18       26.30       33.05      6.01 o 
   6   0  18      189.22      214.52     13.07 o 
   8   0  18     1134.81     1119.09     25.35 o 
  10   0  18       68.05       68.86      4.61 o 
 -10   1  18       39.33       33.98      3.68 o 
  -9   1  18      376.78      393.16      8.83 o 
  -8   1  18        8.63       11.96      2.34 o 
  -7   1  18       88.03       78.80      5.31 o 
  -6   1  18       16.63       14.07      2.92 o 
  -5   1  18        0.65       -0.03      2.20 o 
  -4   1  18       69.32       75.33      5.89 o 
  -3   1  18      366.02      371.44     12.62 o 
  -2   1  18       59.87       58.66      5.39 o 
  -1   1  18      840.56      868.92     18.98 o 
   0   1  18      128.79      131.98      6.01 o 
   1   1  18      322.15      328.36      9.06 o 
   2   1  18     1706.30     1715.47     20.55 o 
   3   1  18        6.53        7.03      2.71 o 
   4   1  18       48.10       40.74      4.46 o 
   5   1  18      921.54      901.19     18.47 o 
   6   1  18       75.80       65.96      5.89 o 
   7   1  18       10.12       10.46      2.41 o 
   8   1  18        0.05        0.30      1.36 o 
   9   1  18       51.69       46.69      3.01 o 
  -9   2  18        3.60        1.21      1.28 o 
  -8   2  18       93.47       81.88      5.91 o 
  -7   2  18       15.96       11.79      1.93 o 
  -6   2  18        0.76       -0.10      1.08 o 
  -5   2  18        5.92        6.22      1.48 o 
  -4   2  18        0.77       -0.03      1.29 o 
  -3   2  18        2.87        1.54      1.51 o 
  -2   2  18      258.17      248.74      9.06 o 
  -1   2  18      120.25      108.12      5.25 o 
   0   2  18       14.77       15.23      3.44 o 
   1   2  18        0.30       -1.43      1.58 o 
   2   2  18       86.58       71.46      5.06 o 
   3   2  18      203.73      210.49      6.75 o 
   4   2  18       50.08       60.89      4.33 o 
   5   2  18      171.61      188.89      7.02 o 
   6   2  18       87.25       85.46      4.49 o 
   7   2  18        0.23       -1.14      2.31 o 
   8   2  18      402.08      374.22     10.17 o 
  -7   3  18      289.19      270.33     15.99 o 
  -6   3  18       55.56       59.96      3.65 o 
  -5   3  18       53.81       55.43      4.21 o 
  -4   3  18        6.24        2.82      1.64 o 
  -3   3  18      555.81      552.12     12.80 o 
  -2   3  18        2.64        7.13      2.42 o 
  -1   3  18      272.64      296.26      9.66 o 
   0   3  18       40.33       46.08      4.07 o 
   1   3  18      143.67      129.68      6.31 o 
   2   3  18      124.18      136.86      8.32 o 
   3   3  18      108.16      108.49      7.08 o 
   4   3  18       50.06       53.34      4.79 o 
   5   3  18      391.11      373.38     11.35 o 
   6   3  18      714.92      619.40     12.97 o 
  -4   4  18       37.86       31.02      2.70 o 
  -3   4  18       79.64       75.88      4.57 o 
  -2   4  18       10.20        8.80      2.06 o 
  -1   4  18       83.55       91.81      5.44 o 
   0   4  18      206.67      209.61      8.08 o 
   1   4  18      185.98      174.64      7.19 o 
   2   4  18        1.13        2.06      1.33 o 
   3   4  18      236.44      238.36      7.27 o 
  -9   0  19      354.03      366.47     11.78 o 
  -7   0  19      485.46      447.57     16.64 o 
  -5   0  19       92.83       84.36      8.48 o 
  -3   0  19      261.77      285.48     15.61 o 
  -1   0  19      793.88      784.33     25.34 o 
   1   0  19      435.65      419.49     17.79 o 
   3   0  19       24.68       20.95      4.25 o 
   5   0  19      168.02      163.80     11.29 o 
   7   0  19     1549.27     1645.37     30.41 o 
   9   0  19      170.19      171.22      7.42 o 
 -10   1  19        5.34        1.27      0.97 o 
  -9   1  19       31.86       25.79      5.31 o 
  -8   1  19      109.42      121.85      5.15 o 
  -7   1  19       83.39       70.87      5.41 o 
  -6   1  19      259.67      275.56      9.38 o 
  -5   1  19       33.44       35.08      3.91 o 
  -4   1  19       48.18       49.68      7.16 o 
  -3   1  19       44.61       49.36      4.82 o 
  -2   1  19        5.85        5.46      2.41 o 
  -1   1  19        5.15        4.83      2.39 o 
   0   1  19      511.09      558.92     11.71 o 
   1   1  19      682.26      681.48     12.49 o 
   2   1  19      821.03      853.53     18.70 o 
   3   1  19      707.42      695.32     16.28 o 
   4   1  19      306.78      294.46     10.38 o 
   5   1  19      111.33      100.74      6.00 o 
   6   1  19       72.54       78.73      5.22 o 
   7   1  19        0.41        0.95      1.29 o 
   8   1  19       57.49       58.72      5.60 o 
   9   1  19       94.35       79.75      4.50 o 
  -8   2  19       59.54       61.31      4.22 o 
  -7   2  19      230.06      207.15      8.68 o 
  -6   2  19       85.24       81.78      4.01 o 
  -5   2  19       22.90       17.76      2.36 o 
  -4   2  19      192.19      169.40      5.26 o 
  -3   2  19        2.45        3.92      1.31 o 
  -2   2  19       22.56       23.35      2.49 o 
  -1   2  19      144.72      150.85      5.71 o 
   0   2  19       17.51       16.50      2.28 o 
   1   2  19      211.06      195.19      7.55 o 
   2   2  19        1.90        1.95      1.13 o 
   3   2  19        0.22        2.67      2.26 o 
   4   2  19      146.64      161.69      6.10 o 
   5   2  19      254.99      222.83      6.64 o 
   6   2  19      273.73      271.84     10.30 o 
   7   2  19      182.39      199.78      7.44 o 
  -6   3  19      192.28      160.18     37.78 o 
  -5   3  19        0.43        1.78      1.11 o 
  -4   3  19       32.72       37.20      2.98 o 
  -3   3  19      101.44      113.49      5.21 o 
  -2   3  19       49.49       49.28      5.31 o 
  -1   3  19       86.07       77.88      4.54 o 
   0   3  19      191.04      199.72      7.03 o 
   1   3  19       23.64       28.87      2.91 o 
   2   3  19       89.24       84.91      5.66 o 
   3   3  19      102.44       81.60      5.20 o 
   4   3  19       62.16       51.83      3.89 o 
   5   3  19        2.72        2.23      1.19 o 
  -8   0  20       65.98       79.13      5.75 o 
  -6   0  20       35.90       47.98      5.75 o 
  -4   0  20      160.34      167.03     11.18 o 
  -2   0  20       21.93       15.58      4.26 o 
   0   0  20      541.14      555.63     19.87 o 
   2   0  20       27.08       28.59      4.88 o 
   4   0  20      431.06      413.47     17.11 o 
   6   0  20      178.85      175.41      9.90 o 
   8   0  20      706.13      702.38     14.82 o 
  -9   1  20       38.75       51.21      3.47 o 
  -8   1  20      258.89      262.76     17.49 o 
  -7   1  20      518.43      554.33     17.35 o 
  -6   1  20       56.59       57.12      4.06 o 
  -5   1  20      444.74      477.86     22.84 o 
  -4   1  20      159.41      158.68      7.77 o 
  -3   1  20       11.82        8.95      2.57 o 
  -2   1  20       12.23        8.60      1.94 o 
  -1   1  20      207.94      211.58      6.95 o 
   0   1  20        6.83        6.65      1.77 o 
   1   1  20      237.92      247.36      8.72 o 
   2   1  20        6.13        4.67      1.44 o 
   3   1  20      402.23      407.27     11.65 o 
   4   1  20        4.83        5.62      1.93 o 
   5   1  20        4.05        1.85      1.80 o 
   6   1  20        0.94       -0.82      1.33 o 
   7   1  20      181.95      197.70      5.75 o 
   8   1  20       22.42       20.86      2.46 o 
  -7   2  20       30.65       26.91      2.03 o 
  -6   2  20      313.25      305.02      9.41 o 
  -5   2  20       13.66       16.66      1.68 o 
  -4   2  20      160.44      156.74      5.93 o 
  -3   2  20        1.61        1.01      1.46 o 
  -2   2  20        3.29        2.93      2.88 o 
  -1   2  20      334.02      319.18     10.73 o 
   0   2  20      300.79      304.48     14.00 o 
   1   2  20        4.49        5.37      1.92 o 
   2   2  20      351.31      367.09     14.16 o 
   3   2  20        0.21        1.17      2.02 o 
   4   2  20      520.31      515.53     14.93 o 
   5   2  20      242.71      254.26      9.47 o 
   6   2  20        0.22       -1.60      1.60 o 
  -5   3  20      194.09      211.67      7.68 o 
  -4   3  20      182.21      190.41      8.34 o 
  -3   3  20        0.81       -0.93      0.93 o 
  -2   3  20      192.46      176.04     12.31 o 
  -1   3  20       11.84        8.74      1.57 o 
   0   3  20      120.78      122.94      5.77 o 
   1   3  20      176.89      157.43      6.36 o 
   2   3  20       88.15       77.70      4.21 o 
  -7   0  21       14.33       13.29      2.68 o 
  -5   0  21      750.65      913.49     21.99 o 
  -3   0  21      361.43      376.17     15.37 o 
  -1   0  21       88.52       88.18      7.70 o 
   1   0  21     1245.96     1307.53     27.24 o 
   3   0  21      154.72      164.47     10.40 o 
   5   0  21       65.62       76.97      6.33 o 
   7   0  21        3.90        5.03      1.66 o 
  -7   1  21        2.39        1.80      1.86 o 
  -6   1  21       69.89       64.88      3.63 o 
  -5   1  21       37.69       43.20      3.35 o 
  -4   1  21       72.68       72.06      3.62 o 
  -3   1  21       16.29       19.19      2.15 o 
  -2   1  21       20.37       24.81      2.33 o 
  -1   1  21       34.16       36.25      2.72 o 
   0   1  21       57.21       64.09      4.35 o 
   1   1  21        0.11        2.53      1.27 o 
   2   1  21      639.95      644.44     13.63 o 
   3   1  21      255.75      237.69      8.02 o 
   4   1  21      862.47      892.39     14.37 o 
   5   1  21       14.50       11.37      1.80 o 
   6   1  21       59.46       45.93      2.67 o 
  -6   2  21       30.75       25.68      2.88 o 
  -5   2  21      641.48      678.35     15.70 o 
  -4   2  21        2.73        3.73      1.65 o 
  -3   2  21      882.87      923.00     13.68 o 
  -2   2  21        4.81        0.89      1.38 o 
  -1   2  21       40.05       45.99      5.06 o 
   0   2  21       15.82       15.14      2.52 o 
   1   2  21      459.15      471.64     14.45 o 
   2   2  21      133.18      130.60      7.42 o 
   3   2  21      291.99      301.61     10.36 o 
   4   2  21      100.67       99.29      5.33 o 
  -3   3  21        0.24       -1.17      1.17 o 
  -2   3  21       14.86       13.29      2.15 o 
  -6   0  22      775.21      926.76     16.85 o 
  -4   0  22       58.93       60.29      5.37 o 
  -2   0  22      147.26      149.60      8.73 o 
   0   0  22      282.34      279.57     11.69 o 
   2   0  22        9.90       12.76      3.37 o 
   4   0  22     1014.04     1064.65     21.09 o 
   6   0  22      490.81      437.05     10.18 o 
  -6   1  22        0.88       -0.70      0.70 o 
  -5   1  22       17.83        8.97      1.10 o 
  -4   1  22      203.87      200.70      5.76 o 
  -3   1  22      816.96      827.51     20.93 o 
  -2   1  22       12.27       15.31      2.14 o 
  -1   1  22      333.20      351.88      8.54 o 
   0   1  22       11.12       13.97      1.78 o 
   1   1  22        1.72       -1.71      2.48 o 
   2   1  22       46.95       45.27      3.32 o 
   3   1  22       33.07       36.72      4.30 o 
   4   1  22       52.49       51.22      2.93 o 
   5   1  22       80.00       82.56      4.90 o 
  -4   2  22      345.94      336.26      9.01 o 
  -3   2  22       73.80       73.57      4.69 o 
  -2   2  22      315.55      290.84     14.57 o 
  -1   2  22        0.10       -1.72      2.76 o 
   0   2  22       82.06       82.14      5.10 o 
   1   2  22        2.90        0.57      1.34 o 
  -5   0  23        0.19        2.50      1.26 o 
  -3   0  23      188.84      195.92      8.01 o 
  -1   0  23      509.46      533.50     13.64 o 
   1   0  23      313.12      325.85     11.68 o 
   3   0  23      305.17      324.42     10.32 o 
  -4   1  23      263.69      298.50      8.22 o 
  -3   1  23       45.71       54.67      4.07 o 
  -2   1  23      300.04      254.70      5.26 o 
  -1   1  23      208.98      199.52     11.51 o 
   0   1  23      411.50      413.62     26.22 o 
   1   1  23       26.06       20.63      2.54 o 
   2   1  23        0.97        0.29      1.39 o 
   3   1  23        0.11        0.22      1.15 o 
   0   0  24      196.07      199.29      6.97 o 
                                                 
